# Supplementary material for: Chemical Stimulants and Stressors Impact the Outcome of Virus Infection and Immune Gene Expression in Honey Bees (Apis mellifera)
Source: Front Immunol. 2021 Oct 28;12:747848. doi: 10.3389/fimmu.2021.747848 (PMC8596368; doi:10.3389/fimmu.2021.747848)
Supplement: Supplementary file 2 [file Table_1.xlsx]

## Sheet: Table S1
Table S1. Primers used in this study
Pathogen Screening endpoint and qPCR primers
Genome	NCBI Acession No.; GI No.	Primer name	Sequence (5'-3')	Product Size (bp)	Reference
Acute bee paralysis virus (ABPV)	NC_002548.1	qABPV F5305 (5457)	GGATGAGAGAAGACCAATTG	169	Cavigli et al 2015
		qAPBV R5473	GGAATAAACATTAGTTCCTATGG
Black queen cell virus (BQCV)	NC_003784.1	qBQCVorf2F_6664	TCCTCAAATCTGGAGCGAAC	141	Cavigli et al 2015
		qBQCVorf2R_6805	GTATTCGCTGGCCGTAAAAC
Chronic bee paralysis virus (CBPV)	NC_010711.1	CBPV1	AGTTGTCATGGTTAACAGGATACGAG	455	Ribiere 2002
		CBPV2	TCTAATCTTAGCACGAAAGCCGAG
deformed wing virus (DWV)	AY292384.1	DWV-F (DWV-F-1170)	CTTACTCTGCCGTCGCCCA	194	Cavigli et al 2015
		DWV-R (DWV-R-1364)	CCGTTAGGAACTCATTATCGCG
Israeli acute paralysis virus (IAPV)	NC_009025.1	IAPV_F_7762	GCAGCTATTTTTGGCTGGTC	226	Cavigli et al 2015
		IAPV_R_7876	CCAATGGTACGCTCATATCG
Kashmir bee virus (KBV)	NC_004807.1	KBV_F1_3603	CCGGACATTTGACTGGATTC	132	Cavigli et al 2015
		KBV_R1_3735	TCCTTGGATTCACCAAGAGC
Sacbrood virus (SBV)	AF092924.1	SBV_F2_5120	AATGTCACCCACGAGTGTTG	125	Cavigli et al 2015
		SBV_R2_5243	GCGATGCAACCATACAACTG
Lake Sinai viruses 1-4 (universal)		LSV1-4-F-2157	CGTGCGGACCTCATTTCTTCATGT	84	Daughenbaugh et al 2015
		LSV1-4-R-2239	CCTCCCACCGCGTGTGC
Virus quantification and house keeping gene qPCR primers
Genome/Gene	NCBI Acession No.; GI No.	Primer name	Sequence (5'-3')	Product Size (bp)	Reference
Ribosomal Protein L8 (Apis m.)	XM_393671.3 GI:110760460	Rpl8Fw	TGGATGTTCAACAGGGTTCATA	100	Evans et al. 2006
		Rpl8Rev	CTGGTGGTGGACGTATTGATAA
Flock House virus	EF690538	FHV-FW	CGTAACAACAACCCAAACAG	171	This work
		FHV-REV	GATCGGTGTTGAAGTCAGGT
deformed wing virus	AY292384.1	DWV-FW	CTTACTCTGCCGTCGCCCA	194	Cavigli et al 2015
		DWV-REV	CCGTTAGGAACTCATTATCGCG
Sindbis virus	NC_001547.1	qSindbisFW4495	TAGACAGAACTGACGCGGACGT	110	Flenniken and Andino 2013
		qSindbisREV4635	TCCATACTAACTCATCGTCGATCTC
Gene Expression qPCR primers
Genome/Gene	NCBI Acession No.; GI No.	Primer name	Sequence (5'-3')	Product Size (bp)	Reference
dicer	XM_016917734.1	Dicerlike-3-F	TGCAGAATGAATCAAAGAACCGA	144	Galbraith et al. 2015
		Dicerlike-3-R	TGAGCCAATACAAAGCTGGA
ago2	XM_395048.6	AGO2_3_F	AAAAAGAGCTATTGCGCGCT	148	Brutscher et al 2017
		AGO2_3_R	ACCATAACTCGGAGCGTTGA
protein lethal(2)essential for life-like	XM_001120006.4	Protein lethal (2) _F1	ATTTGGATCGTCCACATCGT	149	Brutscher et al 2017
		Protein lethal (2) _R1	CGGACAATGGCCGATAGTAG
hsc70-4	NM_001160050.1	Hsp70-c4_F1	CTTGCGTGGGTGTTTTCCAG	194	McKinstry et al 2017
		Hsp70-c4_R1	TATCATCGAAGCGACGACCG
hsp90	NM_001160064.1	Hsp90-F1	CATGGCTAATGCCGGAGAGG	349	McKinstry et al 2017
		Hsp90-R1	CTGCACCAGCTTGAAGAGC
abaecin	NM_001011617.1	abaecin_2_F	TCTCGACAGTTGCATAAAACG	154	Brutscher et al 2017
		abaecin_2_R	GACCAGGAAACGTTGGAAAC
hymenoptaecin	NM_001011615.1	hymenoptacin_3_F	CTCTTCTGTGCCGTTGCATA	203	Brutscher et al 2017
		hymenoptacin_3_R	TAGGCGTCTCCTGTCATTCC
vitellogenin	NM_001011578.1	Vg-F	TTGACCAAGACAAGCGGAACT	72	Kocher et al 2008
		Vg-R	AAGGTTCGAATTAACGATGAA

## Sheet: Table S2
Table S2- Full data set used to produce supplementary Figure S1
Newly emerged honey bees were infected with 3.5 x 108 FHV RNA copies per bee, and virus abundance was quantified by RT-qPCR at 6, 48, 72, and 96 hpi.
Absolute RNA copies were calculated by comparison to a linear standard curve constructed using DNA plasmids containing the cloned FHV amplicon.
Treatment	FHV RNA copies/80 ng RNA
FHV 6h a	205485
FHV 6h b	304534
FHV 6h c	330352
FHV 6h d	281514
FHV 6h e	352807
FHV 6h f	470815
FHV 6h g	403266
FHV 6h h	359411
FHV 6h i	125110
FHV 6h j	146747
FHV 6h k	469034
FHV 6h l	457886
FHV 48h a	3.21792e+09
FHV 48h b	1.63845e+09
FHV 48h c	2.28466e+09
FHV 48h d	3.12238e+09
FHV 48h e	2.67622e+09
FHV 48h f	4.59602e+09
FHV 48h g	3.22092e+09
FHV 48h h	2.03416e+09
FHV 48h i	1.47395e+09
FHV 48h j	2.29766e+09
FHV 48h k	2.65271e+09
FHV 48h l	2.55336e+09
FHV 72h a	6.07303e+09
FHV 72h b	8.05164e+09
FHV 72h c	1.43856e+10
FHV 72h d	8.90255e+09
FHV 72h e	7.68533e+09
FHV 72h f	9.87358e+09
FHV 72h g	9.89822e+09
FHV 72h h	1.31914e+10
FHV 72h i	5.29911e+09
FHV 72h j	7.84392e+09
FHV 72h k	8.14808e+09
FHV 72h l	8.1949e+09
FHV 96h a	1.04734e+10
FHV 96h b	1.1807e+10
FHV 96h c	1.01445e+10
FHV 96h d	8.14513e+09
FHV 96h e	1.30198e+10
FHV 96h f	1.1474e+10
FHV 96h g	1.08819e+10
FHV 96h h	7.60142e+09
FHV 96h i	1.01664e+10
FHV 96h j	7.39523e+09
FHV 96h k	9.86746e+09
FHV 96h l	4.64285e+09

## Sheet: Table S3
Table S3- Full data set used to produce Figure 1 and supplementary Figure S1
The virus abundance was measured in virus-infected bees fed 0.16 ppb thyme oil or sucrose syrup using qPCR.
The fold change was calculated using the ΔΔCt method with normalization to the housekeeping gene rpl8 and the control group (virus-infected bees fed sucrose syrup).
Treatment	Unique Identifier	Replicate	Virus fold change	Mortality data at 72 hpi
FHV	FHV a	1	1	Live
FHV	FHV b	1	1	Live
FHV	FHV c	1	1	Live
FHV	FHV d	1	1	Live
FHV	FHV e	1	1	Live
FHV	FHV f	1	1	Live
FHV	FHV g	1	1	Live
FHV	FHV h	1	1	Dead
FHV	FHV i	1	1	Dead
FHV	FHV j	1	1	Dead
FHV	FHV k	1	1	Dead
FHV	FHV l	1	1	Dead
FHV+0.16 ppb thyme oil	FHV+0.16 ppb thyme oil a	1	0.296646	Live
FHV+0.16 ppb thyme oil	FHV+0.16 ppb thyme oil b	1	0.447987	Live
FHV+0.16 ppb thyme oil	FHV+0.16 ppb thyme oil c	1	0.486506	Live
FHV+0.16 ppb thyme oil	FHV+0.16 ppb thyme oil d	1	0.505211	Live
FHV+0.16 ppb thyme oil	FHV+0.16 ppb thyme oil e	1	0.467032	Live
FHV+0.16 ppb thyme oil	FHV+0.16 ppb thyme oil f	1	0.435474	Live
FHV+0.16 ppb thyme oil	FHV+0.16 ppb thyme oil g	1	0.445888	Live
FHV+0.16 ppb thyme oil	FHV+0.16 ppb thyme oil h	1	0.451514	Live
FHV+0.16 ppb thyme oil	FHV+0.16 ppb thyme oil i	1	0.525491	Live
FHV+0.16 ppb thyme oil	FHV+0.16 ppb thyme oil j	1	0.52326	Dead
FHV+0.16 ppb thyme oil	FHV+0.16 ppb thyme oil k	1	0.575203	Dead
FHV+0.16 ppb thyme oil	FHV+0.16 ppb thyme oil l	1	0.653692	Dead
FHV	FHV only a	2	1	Live
FHV	FHV only b	2	1	Live
FHV	FHV only c	2	1	Live
FHV	FHV only d	2	1	Live
FHV	FHV only e	2	1	Live
FHV	FHV only f	2	1	Live
FHV	FHV only g	2	1	Live
FHV	FHV only h	2	1	Dead
FHV	FHV only i	2	1	Dead
FHV	FHV only j	2	1	Dead
FHV	FHV only k	2	1	Dead
FHV	FHV only l	2	1	Dead
FHV+0.16 ppb thyme oil	FHV+0.16 ppb thyme oil a	2	0.385595	Live
FHV+0.16 ppb thyme oil	FHV+0.16 ppb thyme oil b	2	0.661304	Live
FHV+0.16 ppb thyme oil	FHV+0.16 ppb thyme oil c	2	0.761898	Live
FHV+0.16 ppb thyme oil	FHV+0.16 ppb thyme oil d	2	0.854614	Live
FHV+0.16 ppb thyme oil	FHV+0.16 ppb thyme oil e	2	0.809105	Live
FHV+0.16 ppb thyme oil	FHV+0.16 ppb thyme oil f	2	0.824322	Live
FHV+0.16 ppb thyme oil	FHV+0.16 ppb thyme oil g	2	0.802559	Live
FHV+0.16 ppb thyme oil	FHV+0.16 ppb thyme oil h	2	0.786476	Live
FHV+0.16 ppb thyme oil	FHV+0.16 ppb thyme oil i	2	0.702008	Live
FHV+0.16 ppb thyme oil	FHV+0.16 ppb thyme oil j	2	0.763619	Live
FHV+0.16 ppb thyme oil	FHV+0.16 ppb thyme oil k	2	0.906135	Dead
FHV+0.16 ppb thyme oil	FHV+0.16 ppb thyme oil l	2	0.59641	Dead
FHV	FHV only a	3	1	Live
FHV	FHV only b	3	1	Live
FHV	FHV only c	3	1	Live
FHV	FHV only d	3	1	Live
FHV	FHV only e	3	1	Live
FHV	FHV only f	3	1	Live
FHV	FHV only g	3	1	Dead
FHV	FHV only h	3	1	Dead
FHV	FHV only i	3	1	Dead
FHV	FHV only j	3	1	Dead
FHV	FHV only k	3	1	Dead
FHV	FHV only l	3	1	Dead
FHV+0.16 ppb thyme oil	FHV+0.16 ppb thyme oil a	3	0.520584	Live
FHV+0.16 ppb thyme oil	FHV+0.16 ppb thyme oil b	3	0.63339	Live
FHV+0.16 ppb thyme oil	FHV+0.16 ppb thyme oil c	3	0.634052	Live
FHV+0.16 ppb thyme oil	FHV+0.16 ppb thyme oil d	3	0.60299	Live
FHV+0.16 ppb thyme oil	FHV+0.16 ppb thyme oil e	3	0.660481	Live
FHV+0.16 ppb thyme oil	FHV+0.16 ppb thyme oil f	3	0.688572	Live
FHV+0.16 ppb thyme oil	FHV+0.16 ppb thyme oil g	3	0.601213	Live
FHV+0.16 ppb thyme oil	FHV+0.16 ppb thyme oil h	3	0.638932	Live
FHV+0.16 ppb thyme oil	FHV+0.16 ppb thyme oil i	3	0.709937	Dead
FHV+0.16 ppb thyme oil	FHV+0.16 ppb thyme oil j	3	0.787487	Dead
FHV+0.16 ppb thyme oil	FHV+0.16 ppb thyme oil k	3	0.79035	Dead
FHV+0.16 ppb thyme oil	FHV+0.16 ppb thyme oil l	3	0.549455	Dead
DWV	DWV only a	1	1	Live
DWV	DWV only b	1	1	Live
DWV	DWV only c	1	1	Live
DWV	DWV only d	1	1	Live
DWV	DWV only e	1	1	Live
DWV	DWV only f	1	1	Live
DWV	DWV only g	1	1	Live
DWV	DWV only h	1	1	Live
DWV	DWV only i	1	1	Live
DWV	DWV only j	1	1	Live
DWV	DWV only k	1	1	Live
DWV	DWV only l	1	1	Dead
DWV+0.16 ppb thyme oil	DWV+0.16 ppb thyme oil a	1	0.0856719	Live
DWV+0.16 ppb thyme oil	DWV+0.16 ppb thyme oil b	1	0.280566	Live
DWV+0.16 ppb thyme oil	DWV+0.16 ppb thyme oil c	1	0.255378	Live
DWV+0.16 ppb thyme oil	DWV+0.16 ppb thyme oil d	1	0.264436	Live
DWV+0.16 ppb thyme oil	DWV+0.16 ppb thyme oil e	1	0.265689	Live
DWV+0.16 ppb thyme oil	DWV+0.16 ppb thyme oil f	1	0.426753	Live
DWV+0.16 ppb thyme oil	DWV+0.16 ppb thyme oil g	1	0.318412	Live
DWV+0.16 ppb thyme oil	DWV+0.16 ppb thyme oil h	1	0.319151	Live
DWV+0.16 ppb thyme oil	DWV+0.16 ppb thyme oil i	1	0.325655	Live
DWV+0.16 ppb thyme oil	DWV+0.16 ppb thyme oil j	1	0.255559	Live
DWV+0.16 ppb thyme oil	DWV+0.16 ppb thyme oil k	1	0.291977	Live
DWV	DWV only a	2	1	Live
DWV	DWV only b	2	1	Live
DWV	DWV only c	2	1	Live
DWV	DWV only d	2	1	Live
DWV	DWV only e	2	1	Live
DWV	DWV only f	2	1	Live
DWV	DWV only g	2	1	Live
DWV	DWV only h	2	1	Live
DWV	DWV only i	2	1	Live
DWV	DWV only j	2	1	Dead
DWV	DWV only k	2	1	Dead
DWV	DWV only l	2	1	Dead
DWV+0.16 ppb tyme oil	DWV+0.16 ppb tyme oil a	2	0.557479	Live
DWV+0.16 ppb tyme oil	DWV+0.16 ppb tyme oil b	2	0.469866	Live
DWV+0.16 ppb tyme oil	DWV+0.16 ppb tyme oil c	2	0.631294	Live
DWV+0.16 ppb tyme oil	DWV+0.16 ppb tyme oil d	2	0.412187	Live
DWV+0.16 ppb tyme oil	DWV+0.16 ppb tyme oil e	2	0.344998	Live
DWV+0.16 ppb tyme oil	DWV+0.16 ppb tyme oil f	2	0.307379	Live
DWV+0.16 ppb tyme oil	DWV+0.16 ppb tyme oil g	2	0.358479	Live
DWV+0.16 ppb tyme oil	DWV+0.16 ppb tyme oil h	2	0.410279	Live
DWV+0.16 ppb tyme oil	DWV+0.16 ppb tyme oil i	2	0.479024	Live
DWV+0.16 ppb tyme oil	DWV+0.16 ppb tyme oil j	2	0.583798	Live
DWV+0.16 ppb tyme oil	DWV+0.16 ppb tyme oil k	2	0.99218	Live
DWV+0.16 ppb tyme oil	DWV+0.16 ppb tyme oil l	2	0.687724	Dead
DWV	DWV only a	3	1	Live
DWV	DWV only b	3	1	Live
DWV	DWV only c	3	1	Live
DWV	DWV only d	3	1	Live
DWV	DWV only e	3	1	Live
DWV	DWV only f	3	1	Live
DWV	DWV only g	3	1	Live
DWV	DWV only h	3	1	Live
DWV	DWV only i	3	1	Live
DWV	DWV only j	3	1	Dead
DWV	DWV only k	3	1	Dead
DWV	DWV only l	3	1	Dead
DWV+0.16 ppb tyme oil	DWV+0.16 ppb tyme oil a	3	0.483601	Live
DWV+0.16 ppb tyme oil	DWV+0.16 ppb tyme oil b	3	0.503756	Live
DWV+0.16 ppb tyme oil	DWV+0.16 ppb tyme oil c	3	0.620804	Live
DWV+0.16 ppb tyme oil	DWV+0.16 ppb tyme oil d	3	0.645279	Live
DWV+0.16 ppb tyme oil	DWV+0.16 ppb tyme oil e	3	0.728924	Live
DWV+0.16 ppb tyme oil	DWV+0.16 ppb tyme oil f	3	0.692435	Live
DWV+0.16 ppb tyme oil	DWV+0.16 ppb tyme oil g	3	0.695291	Live
DWV+0.16 ppb tyme oil	DWV+0.16 ppb tyme oil h	3	0.837025	Live
DWV+0.16 ppb tyme oil	DWV+0.16 ppb tyme oil i	3	0.99748	Live
DWV+0.16 ppb tyme oil	DWV+0.16 ppb tyme oil j	3	0.943826	Live
DWV+0.16 ppb tyme oil	DWV+0.16 ppb tyme oil k	3	1.074	Dead
SINV	SINV only a	1	1	Live
SINV	SINV only b	1	1	Live
SINV	SINV only c	1	1	Live
SINV	SINV only d	1	1	Live
SINV	SINV only e	1	1	Live
SINV	SINV only f	1	1	Live
SINV	SINV only g	1	1	Live
SINV	SINV only h	1	1	Dead
SINV	SINV only i	1	1	Dead
SINV+0.16 ppb thyme oil	SINV+0.16 ppb thyme oil a	1	0.164846	Live
SINV+0.16 ppb thyme oil	SINV+0.16 ppb thyme oil b	1	0.181173	Live
SINV+0.16 ppb thyme oil	SINV+0.16 ppb thyme oil c	1	0.144114	Live
SINV+0.16 ppb thyme oil	SINV+0.16 ppb thyme oil d	1	0.102544	Live
SINV+0.16 ppb thyme oil	SINV+0.16 ppb thyme oil e	1	0.107369	Live
SINV+0.16 ppb thyme oil	SINV+0.16 ppb thyme oil f	1	0.109314	Live
SINV+0.16 ppb thyme oil	SINV+0.16 ppb thyme oil g	1	0.100133	Live
SINV+0.16 ppb thyme oil	SINV+0.16 ppb thyme oil h	1	0.109884	Live
SINV+0.16 ppb thyme oil	SINV+0.16 ppb thyme oil i	1	0.113489	Live
SINV	SINV only a	2	1	Live
SINV	SINV only b	2	1	Live
SINV	SINV only c	2	1	Live
SINV	SINV only d	2	1	Live
SINV	SINV only e	2	1	Live
SINV	SINV only f	2	1	Live
SINV	SINV only g	2	1	Live
SINV	SINV only h	2	1	Live
SINV	SINV only i	2	1	Live
SINV	SINV only j	2	1	Dead
SINV	SINV only k	2	1	Dead
SINV	SINV only l	2	1	Dead
SINV+0.16 ppb thyme oil	SINV+0.16 ppb thyme oil a	2	0.428049	Live
SINV+0.16 ppb thyme oil	SINV+0.16 ppb thyme oil b	2	0.377189	Live
SINV+0.16 ppb thyme oil	SINV+0.16 ppb thyme oil c	2	0.575435	Live
SINV+0.16 ppb thyme oil	SINV+0.16 ppb thyme oil d	2	0.507456	Live
SINV+0.16 ppb thyme oil	SINV+0.16 ppb thyme oil e	2	0.562085	Live
SINV+0.16 ppb thyme oil	SINV+0.16 ppb thyme oil f	2	0.455488	Live
SINV+0.16 ppb thyme oil	SINV+0.16 ppb thyme oil g	2	0.544967	Live
SINV+0.16 ppb thyme oil	SINV+0.16 ppb thyme oil h	2	0.426786	Live
SINV+0.16 ppb thyme oil	SINV+0.16 ppb thyme oil i	2	0.4617	Live
SINV+0.16 ppb thyme oil	SINV+0.16 ppb thyme oil j	2	0.472178	Live
SINV+0.16 ppb thyme oil	SINV+0.16 ppb thyme oil k	2	0.537097	Live
SINV+0.16 ppb thyme oil	SINV+0.16 ppb thyme oil l	2	0.723295	Dead
SINV	SINV only a	3	1	Live
SINV	SINV only b	3	1	Live
SINV	SINV only c	3	1	Live
SINV	SINV only d	3	1	Live
SINV	SINV only e	3	1	Live
SINV	SINV only f	3	1	Live
SINV	SINV only g	3	1	Live
SINV	SINV only h	3	1	Live
SINV	SINV only i	3	1	Live
SINV	SINV only j	3	1	Dead
SINV	SINV only k	3	1	Dead
SINV	SINV only l	3	1	Dead
SINV+0.16 ppb thyme oil	SINV+0.16 ppb thyme oil a	3	0.483223	Live
SINV+0.16 ppb thyme oil	SINV+0.16 ppb thyme oil b	3	0.550161	Live
SINV+0.16 ppb thyme oil	SINV+0.16 ppb thyme oil c	3	0.718856	Live
SINV+0.16 ppb thyme oil	SINV+0.16 ppb thyme oil d	3	0.595538	Live
SINV+0.16 ppb thyme oil	SINV+0.16 ppb thyme oil e	3	0.514164	Live
SINV+0.16 ppb thyme oil	SINV+0.16 ppb thyme oil f	3	0.622943	Live
SINV+0.16 ppb thyme oil	SINV+0.16 ppb thyme oil g	3	0.653306	Live
SINV+0.16 ppb thyme oil	SINV+0.16 ppb thyme oil h	3	0.675538	Live
SINV+0.16 ppb thyme oil	SINV+0.16 ppb thyme oil i	3	0.585184	Live
SINV+0.16 ppb thyme oil	SINV+0.16 ppb thyme oil j	3	0.558161	Dead
SINV+0.16 ppb thyme oil	SINV+0.16 ppb thyme oil k	3	0.525703	Dead
SINV+0.16 ppb thyme oil	SINV+0.16 ppb thyme oil l	3	0.51533	Dead

## Sheet: Table S4
Table S4- Mean virus abundance in virus-infected bees fed sucrose syrup containing 0.16 ppb thyme oil, 25 ppm fumagillin, 75 ppm fumagillin, 1 ppb clothianidin,
or 10 ppb clothianidin relative to virus-infected bees fed sucrose syrup (pairwise comparisons using Wilcoxon rank sum test), data presented in Figure 1
Mean fold change data were anlyzed by one-sided Wilcoxon Rank Sums test.
Comparisons were considered statistically significant if p < 0.05
Replicate 1
Treatment	mean fold change	p-value
FHV+0.16 ppb thyme oil	0.48	2.1 x 10-5
DWV+0.16 ppb thyme oil	0.28	0.00016
SINV+0.16 ppb thyme oil	0.13	0.00049
Replicate 2
Treatment	mean fold change	p-value
FHV+0.16 ppb thyme oil	0.74	0.0001
DWV+0.16 ppb thyme oil	0.52	0.0001
SINV+0.16 ppb thyme oil	0.51	6.2 x 10-5
Replicate 3
Treatment	mean fold change	p-value
FHV+0.16 ppb thyme oil	0.65	8.2 x 10-5
DWV+0.16 ppb thyme oil	0.75	0.0011
SINV+0.16 ppb thyme oil	0.58	6.2 x 10-5

## Sheet: Table S5
Table S5- Full data set used to produce Figure 2 and supplementary Figure S2
The virus abundance was measured in virus-infected bees fed 25 ppm or 75 ppm fumagillin, 1 ppb or 10 ppb clothianidin or sucrose syrup using qPCR.
The virus fold change was calculated using the ΔΔCt method with normalization to the housekeeping gene rpl8 and the control group (virus-infected fed sucrose syrup).
Treatment	Unique Identifier	Replicate	Virus fold change	Mortality data at 72 hpi
FHV	FHV only a	1	1	Live
FHV	FHV only b	1	1	Live
FHV	FHV only c	1	1	Live
FHV	FHV only d	1	1	Live
FHV	FHV only e	1	1	Live
FHV	FHV only f	1	1	Live
FHV	FHV only g	1	1	Live
FHV	FHV only h	1	1	Dead
FHV	FHV only i	1	1	Dead
FHV	FHV only j	1	1	Dead
FHV	FHV only k	1	1	Dead
FHV	FHV only l	1	1	Dead
FHV+25ppm fumagillin	FHV+25ppm fumagillin a	1	1.41531	Live
FHV+25ppm fumagillin	FHV+25ppm fumagillin b	1	1.35752	Live
FHV+25ppm fumagillin	FHV+25ppm fumagillin c	1	1.46469	Live
FHV+25ppm fumagillin	FHV+25ppm fumagillin d	1	1.45141	Live
FHV+25ppm fumagillin	FHV+25ppm fumagillin e	1	1.37526	Live
FHV+25ppm fumagillin	FHV+25ppm fumagillin f	1	1.10983	Live
FHV+25ppm fumagillin	FHV+25ppm fumagillin g	1	1.28805	Live
FHV+25ppm fumagillin	FHV+25ppm fumagillin h	1	1.34863	Dead
FHV+25ppm fumagillin	FHV+25ppm fumagillin i	1	1.35776	Dead
FHV+25ppm fumagillin	FHV+25ppm fumagillin j	1	1.16071	Dead
FHV+25ppm fumagillin	FHV+25ppm fumagillin k	1	1.22904	Dead
FHV+25ppm fumagillin	FHV+25ppm fumagillin l	1	1.4852	Dead
FHV+75ppm fumagillin	FHV+75ppm fumagillin a	1	1.27859	Live
FHV+75ppm fumagillin	FHV+75ppm fumagillin b	1	1.41324	Live
FHV+75ppm fumagillin	FHV+75ppm fumagillin c	1	1.55313	Live
FHV+75ppm fumagillin	FHV+75ppm fumagillin d	1	1.53849	Live
FHV+75ppm fumagillin	FHV+75ppm fumagillin e	1	1.55806	Live
FHV+75ppm fumagillin	FHV+75ppm fumagillin f	1	1.25398	Live
FHV+75ppm fumagillin	FHV+75ppm fumagillin g	1	1.22194	Dead
FHV+75ppm fumagillin	FHV+75ppm fumagillin h	1	1.28409	Dead
FHV+75ppm fumagillin	FHV+75ppm fumagillin i	1	1.16965	Dead
FHV+1ppb clothianidin	FHV+1ppb clothianidin a	1	1.14732	Live
FHV+1ppb clothianidin	FHV+1ppb clothianidin b	1	1.29987	Live
FHV+1ppb clothianidin	FHV+1ppb clothianidin c	1	1.28321	Live
FHV+1ppb clothianidin	FHV+1ppb clothianidin d	1	1.63702	Live
FHV+1ppb clothianidin	FHV+1ppb clothianidin e	1	1.5767	Live
FHV+1ppb clothianidin	FHV+1ppb clothianidin f	1	1.37146	Live
FHV+1ppb clothianidin	FHV+1ppb clothianidin g	1	1.32519	Live
FHV+1ppb clothianidin	FHV+1ppb clothianidin h	1	1.29886	Dead
FHV+1ppb clothianidin	FHV+1ppb clothianidin i	1	1.19959	Dead
FHV+1ppb clothianidin	FHV+1ppb clothianidin j	1	0.990991	Dead
FHV+1ppb clothianidin	FHV+1ppb clothianidin k	1	1.17665	Dead
FHV+10ppb clothianidin	FHV+10ppb clothianidin a	1	0.252397	Live
FHV+10ppb clothianidin	FHV+10ppb clothianidin b	1	0.343301	Live
FHV+10ppb clothianidin	FHV+10ppb clothianidin c	1	0.544984	Live
FHV+10ppb clothianidin	FHV+10ppb clothianidin d	1	0.67235	Live
FHV+10ppb clothianidin	FHV+10ppb clothianidin e	1	0.712662	Live
FHV+10ppb clothianidin	FHV+10ppb clothianidin f	1	0.531135	Live
FHV+10ppb clothianidin	FHV+10ppb clothianidin g	1	0.526794	Dead
FHV+10ppb clothianidin	FHV+10ppb clothianidin h	1	0.659365	Dead
FHV+10ppb clothianidin	FHV+10ppb clothianidin i	1	0.5995	Dead
FHV+10ppb clothianidin	FHV+10ppb clothianidin j	1	0.530717	Dead
FHV+10ppb clothianidin	FHV+10ppb clothianidin k	1	0.574385	Dead
FHV+10ppb clothianidin	FHV+10ppb clothianidin l	1	0.753636	Dead
FHV	FHV only a	2	1	Live
FHV	FHV only b	2	1	Live
FHV	FHV only c	2	1	Live
FHV	FHV only d	2	1	Live
FHV	FHV only e	2	1	Live
FHV	FHV only f	2	1	Live
FHV	FHV only g	2	1	Live
FHV	FHV only h	2	1	Dead
FHV	FHV only i	2	1	Dead
FHV	FHV only j	2	1	Dead
FHV	FHV only k	2	1	Dead
FHV	FHV only l	2	1	Dead
FHV+25ppm fumagillin	FHV+25ppm fumagillin a	2	1.15177	Live
FHV+25ppm fumagillin	FHV+25ppm fumagillin b	2	1.45842	Live
FHV+25ppm fumagillin	FHV+25ppm fumagillin c	2	1.54702	Live
FHV+25ppm fumagillin	FHV+25ppm fumagillin d	2	1.53377	Live
FHV+25ppm fumagillin	FHV+25ppm fumagillin e	2	1.44446	Live
FHV+25ppm fumagillin	FHV+25ppm fumagillin f	2	1.40267	Live
FHV+25ppm fumagillin	FHV+25ppm fumagillin g	2	1.86296	Live
FHV+25ppm fumagillin	FHV+25ppm fumagillin h	2	1.74135	Dead
FHV+25ppm fumagillin	FHV+25ppm fumagillin i	2	1.54124	Dead
FHV+25ppm fumagillin	FHV+25ppm fumagillin j	2	1.615	Dead
FHV+25ppm fumagillin	FHV+25ppm fumagillin k	2	1.7295	Dead
FHV+25ppm fumagillin	FHV+25ppm fumagillin l	2	1.6454	Dead
FHV+75ppm fumagillin	FHV+75ppm fumagillin a	2	0.733405	Live
FHV+75ppm fumagillin	FHV+75ppm fumagillin b	2	1.10043	Live
FHV+75ppm fumagillin	FHV+75ppm fumagillin c	2	1.07781	Live
FHV+75ppm fumagillin	FHV+75ppm fumagillin d	2	1.04823	Live
FHV+75ppm fumagillin	FHV+75ppm fumagillin e	2	1.02353	Live
FHV+75ppm fumagillin	FHV+75ppm fumagillin f	2	1.22864	Live
FHV+75ppm fumagillin	FHV+75ppm fumagillin g	2	1.1792	Live
FHV+75ppm fumagillin	FHV+75ppm fumagillin h	2	1.43012	Live
FHV+75ppm fumagillin	FHV+75ppm fumagillin i	2	1.57923	Dead
FHV+75ppm fumagillin	FHV+75ppm fumagillin j	2	1.58208	Dead
FHV+75ppm fumagillin	FHV+75ppm fumagillin k	2	1.89753	Dead
FHV+1ppb clothianidin	FHV+1ppb clothianidin a	2	0.518075	Live
FHV+1ppb clothianidin	FHV+1ppb clothianidin b	2	1.09327	Live
FHV+1ppb clothianidin	FHV+1ppb clothianidin c	2	1.49784	Live
FHV+1ppb clothianidin	FHV+1ppb clothianidin d	2	1.51849	Live
FHV+1ppb clothianidin	FHV+1ppb clothianidin e	2	1.39185	Live
FHV+1ppb clothianidin	FHV+1ppb clothianidin f	2	1.38445	Live
FHV+1ppb clothianidin	FHV+1ppb clothianidin g	2	1.35646	Live
FHV+1ppb clothianidin	FHV+1ppb clothianidin h	2	1.22654	Dead
FHV+1ppb clothianidin	FHV+1ppb clothianidin i	2	1.12786	Dead
FHV+1ppb clothianidin	FHV+1ppb clothianidin j	2	1.2661	Dead
FHV+10ppb clothianidin	FHV+10ppb clothianidin a	2	0.11691	Live
FHV+10ppb clothianidin	FHV+10ppb clothianidin b	2	0.43336	Live
FHV+10ppb clothianidin	FHV+10ppb clothianidin c	2	0.462509	Live
FHV+10ppb clothianidin	FHV+10ppb clothianidin d	2	0.463758	Live
FHV+10ppb clothianidin	FHV+10ppb clothianidin e	2	0.422723	Live
FHV+10ppb clothianidin	FHV+10ppb clothianidin f	2	0.409185	Live
FHV+10ppb clothianidin	FHV+10ppb clothianidin g	2	0.408361	Live
FHV+10ppb clothianidin	FHV+10ppb clothianidin h	2	0.373989	Dead
FHV+10ppb clothianidin	FHV+10ppb clothianidin i	2	0.336903	Dead
FHV+10ppb clothianidin	FHV+10ppb clothianidin j	2	0.341462	Dead
FHV+10ppb clothianidin	FHV+10ppb clothianidin k	2	0.358399	Dead
FHV	FHV only a	3	1	Live
FHV	FHV only b	3	1	Live
FHV	FHV only c	3	1	Live
FHV	FHV only d	3	1	Live
FHV	FHV only e	3	1	Live
FHV	FHV only f	3	1	Live
FHV	FHV only g	3	1	Dead
FHV	FHV only h	3	1	Dead
FHV	FHV only i	3	1	Dead
FHV	FHV only j	3	1	Dead
FHV	FHV only k	3	1	Dead
FHV	FHV only l	3	1	Dead
FHV+25ppm fumagillin	FHV+25ppm fumagillin a	3	0.944415	Live
FHV+25ppm fumagillin	FHV+25ppm fumagillin b	3	1.1794	Live
FHV+25ppm fumagillin	FHV+25ppm fumagillin c	3	1.18183	Live
FHV+25ppm fumagillin	FHV+25ppm fumagillin d	3	1.20657	Live
FHV+25ppm fumagillin	FHV+25ppm fumagillin e	3	1.16623	Live
FHV+25ppm fumagillin	FHV+25ppm fumagillin f	3	1.17764	Live
FHV+25ppm fumagillin	FHV+25ppm fumagillin g	3	1.19576	Live
FHV+25ppm fumagillin	FHV+25ppm fumagillin h	3	1.23559	Live
FHV+25ppm fumagillin	FHV+25ppm fumagillin i	3	1.31618	Live
FHV+25ppm fumagillin	FHV+25ppm fumagillin j	3	1.28967	Dead
FHV+25ppm fumagillin	FHV+25ppm fumagillin k	3	1.18179	Dead
FHV+25ppm fumagillin	FHV+25ppm fumagillin l	3	0.766405	Dead
FHV+75ppm fumagillin	FHV+75ppm fumagillin a	3	1.08159	Live
FHV+75ppm fumagillin	FHV+75ppm fumagillin b	3	0.912894	Live
FHV+75ppm fumagillin	FHV+75ppm fumagillin c	3	1.25514	Live
FHV+75ppm fumagillin	FHV+75ppm fumagillin d	3	1.26193	Live
FHV+75ppm fumagillin	FHV+75ppm fumagillin e	3	1.30888	Live
FHV+75ppm fumagillin	FHV+75ppm fumagillin f	3	1.25772	Live
FHV+75ppm fumagillin	FHV+75ppm fumagillin g	3	1.15855	Live
FHV+75ppm fumagillin	FHV+75ppm fumagillin h	3	1.39721	Live
FHV+75ppm fumagillin	FHV+75ppm fumagillin i	3	1.36656	Dead
FHV+75ppm fumagillin	FHV+75ppm fumagillin j	3	1.34279	Dead
FHV+75ppm fumagillin	FHV+75ppm fumagillin k	3	1.43384	Dead
FHV+75ppm fumagillin	FHV+75ppm fumagillin l	3	1.83617	Dead
FHV+1ppb clothianidin	FHV+1ppb clothianidin a	3	1.70207	Live
FHV+1ppb clothianidin	FHV+1ppb clothianidin b	3	1.62271	Live
FHV+1ppb clothianidin	FHV+1ppb clothianidin c	3	1.90238	Live
FHV+1ppb clothianidin	FHV+1ppb clothianidin d	3	1.93499	Live
FHV+1ppb clothianidin	FHV+1ppb clothianidin e	3	2.30009	Live
FHV+1ppb clothianidin	FHV+1ppb clothianidin f	3	2.13107	Live
FHV+1ppb clothianidin	FHV+1ppb clothianidin g	3	1.81519	Live
FHV+1ppb clothianidin	FHV+1ppb clothianidin h	3	1.79627	Dead
FHV+1ppb clothianidin	FHV+1ppb clothianidin i	3	1.8543	Dead
FHV+1ppb clothianidin	FHV+1ppb clothianidin j	3	2.37134	Dead
FHV+1ppb clothianidin	FHV+1ppb clothianidin k	3	2.1743	Dead
FHV+1ppb clothianidin	FHV+1ppb clothianidin l	3	1.6168	Dead
FHV+10ppb clothianidin	FHV+10ppb clothianidin a	3	0.836727	Live
FHV+10ppb clothianidin	FHV+10ppb clothianidin b	3	0.782986	Live
FHV+10ppb clothianidin	FHV+10ppb clothianidin c	3	0.770912	Dead
FHV+10ppb clothianidin	FHV+10ppb clothianidin d	3	0.723005	Dead
FHV+10ppb clothianidin	FHV+10ppb clothianidin e	3	0.773072	Dead
FHV+10ppb clothianidin	FHV+10ppb clothianidin f	3	0.950103	Dead
FHV+10ppb clothianidin	FHV+10ppb clothianidin g	3	0.850942	Dead
FHV+10ppb clothianidin	FHV+10ppb clothianidin h	3	0.870356	Dead
FHV+10ppb clothianidin	FHV+10ppb clothianidin i	3	0.843788	Dead
FHV+10ppb clothianidin	FHV+10ppb clothianidin j	3	0.839285	Dead
FHV+10ppb clothianidin	FHV+10ppb clothianidin k	3	1.01085	Dead
FHV+10ppb clothianidin	FHV+10ppb clothianidin l	3	0.973362	Dead
DWV	DWV only a	1	1	Live
DWV	DWV only b	1	1	Live
DWV	DWV only c	1	1	Live
DWV	DWV only d	1	1	Live
DWV	DWV only e	1	1	Live
DWV	DWV only f	1	1	Live
DWV	DWV only g	1	1	Live
DWV	DWV only h	1	1	Live
DWV	DWV only i	1	1	Live
DWV	DWV only j	1	1	Live
DWV	DWV only k	1	1	Live
DWV	DWV only l	1	1	Dead
DWV+25ppm fumagillin	DWV+25ppm fumagillin a	1	1.12073	Live
DWV+25ppm fumagillin	DWV+25ppm fumagillin b	1	1.20683	Live
DWV+25ppm fumagillin	DWV+25ppm fumagillin c	1	1.58155	Live
DWV+25ppm fumagillin	DWV+25ppm fumagillin d	1	1.69919	Live
DWV+25ppm fumagillin	DWV+25ppm fumagillin e	1	2.00443	Live
DWV+25ppm fumagillin	DWV+25ppm fumagillin g	1	1.85528	Live
DWV+25ppm fumagillin	DWV+25ppm fumagillin h	1	1.90157	Dead
DWV+25ppm fumagillin	DWV+25ppm fumagillin i	1	2.07103	Dead
DWV+75ppm fumagillin	DWV+75ppm fumagillin a	1	1.48381	Live
DWV+75ppm fumagillin	DWV+75ppm fumagillin b	1	1.273	Live
DWV+75ppm fumagillin	DWV+75ppm fumagillin c	1	1.26416	Live
DWV+75ppm fumagillin	DWV+75ppm fumagillin d	1	1.31954	Live
DWV+75ppm fumagillin	DWV+75ppm fumagillin e	1	1.35048	Live
DWV+75ppm fumagillin	DWV+75ppm fumagillin f	1	1.34053	Live
DWV+75ppm fumagillin	DWV+75ppm fumagillin g	1	1.08096	Live
DWV+75ppm fumagillin	DWV+75ppm fumagillin h	1	1.14477	Dead
DWV+75ppm fumagillin	DWV+75ppm fumagillin i	1	1.12294	Dead
DWV+75ppm fumagillin	DWV+75ppm fumagillin j	1	1.23136	Dead
DWV+1ppb clothianidin	DWV+1ppb clothianidin a	1	2.35371	Live
DWV+1ppb clothianidin	DWV+1ppb clothianidin b	1	1.64122	Live
DWV+1ppb clothianidin	DWV+1ppb clothianidin c	1	1.43476	Live
DWV+1ppb clothianidin	DWV+1ppb clothianidin d	1	1.50038	Live
DWV+1ppb clothianidin	DWV+1ppb clothianidin e	1	1.47463	Live
DWV+1ppb clothianidin	DWV+1ppb clothianidin f	1	1.47982	Live
DWV+1ppb clothianidin	DWV+1ppb clothianidin g	1	1.10753	Live
DWV+1ppb clothianidin	DWV+1ppb clothianidin h	1	1.1066	Live
DWV+1ppb clothianidin	DWV+1ppb clothianidin i	1	1.13482	Dead
DWV+1ppb clothianidin	DWV+1ppb clothianidin j	1	0.981804	Dead
DWV+1ppb clothianidin	DWV+1ppb clothianidin k	1	1.09665	Dead
DWV+10ppb clothianidin	DWV+10ppb clothianidin a	1	0.0508397	Live
DWV+10ppb clothianidin	DWV+10ppb clothianidin b	1	0.136737	Live
DWV+10ppb clothianidin	DWV+10ppb clothianidin c	1	0.154591	Live
DWV+10ppb clothianidin	DWV+10ppb clothianidin d	1	0.167965	Live
DWV+10ppb clothianidin	DWV+10ppb clothianidin e	1	0.181918	Dead
DWV+10ppb clothianidin	DWV+10ppb clothianidin f	1	0.258864	Dead
DWV+10ppb clothianidin	DWV+10ppb clothianidin g	1	0.167957	Dead
DWV+10ppb clothianidin	DWV+10ppb clothianidin h	1	0.24864	Dead
DWV+10ppb clothianidin	DWV+10ppb clothianidin i	1	0.330944	Dead
DWV	DWV only a	2	1	Live
DWV	DWV only b	2	1	Live
DWV	DWV only c	2	1	Live
DWV	DWV only d	2	1	Live
DWV	DWV only e	2	1	Live
DWV	DWV only f	2	1	Live
DWV	DWV only g	2	1	Live
DWV	DWV only h	2	1	Live
DWV	DWV only i	2	1	Live
DWV	DWV only j	2	1	Dead
DWV	DWV only k	2	1	Dead
DWV	DWV only l	2	1	Dead
DWV+25ppm fumagillin	DWV+25ppm fumagillin a	2	0.696156	Live
DWV+25ppm fumagillin	DWV+25ppm fumagillin b	2	1.45754	Live
DWV+25ppm fumagillin	DWV+25ppm fumagillin c	2	2.59235	Live
DWV+25ppm fumagillin	DWV+25ppm fumagillin d	2	2.26003	Live
DWV+25ppm fumagillin	DWV+25ppm fumagillin e	2	1.9481	Live
DWV+25ppm fumagillin	DWV+25ppm fumagillin f	2	1.71127	Live
DWV+25ppm fumagillin	DWV+25ppm fumagillin g	2	1.82959	Live
DWV+25ppm fumagillin	DWV+25ppm fumagillin h	2	2.00242	Live
DWV+25ppm fumagillin	DWV+25ppm fumagillin i	2	1.8562	Dead
DWV+25ppm fumagillin	DWV+25ppm fumagillin j	2	2.39243	Dead
DWV+25ppm fumagillin	DWV+25ppm fumagillin k	2	2.12448	Dead
DWV+25ppm fumagillin	DWV+25ppm fumagillin l	2	1.37025	Dead
DWV+75ppm fumagillin	DWV+75ppm fumagillin a	2	1.23627	Live
DWV+75ppm fumagillin	DWV+75ppm fumagillin b	2	2.10189	Live
DWV+75ppm fumagillin	DWV+75ppm fumagillin c	2	2.03595	Live
DWV+75ppm fumagillin	DWV+75ppm fumagillin d	2	1.40735	Live
DWV+75ppm fumagillin	DWV+75ppm fumagillin e	2	1.34048	Live
DWV+75ppm fumagillin	DWV+75ppm fumagillin f	2	1.20511	Live
DWV+75ppm fumagillin	DWV+75ppm fumagillin g	2	1.22051	Live
DWV+75ppm fumagillin	DWV+75ppm fumagillin h	2	1.23733	Live
DWV+75ppm fumagillin	DWV+75ppm fumagillin i	2	1.09367	Dead
DWV+75ppm fumagillin	DWV+75ppm fumagillin j	2	1.06703	Dead
DWV+75ppm fumagillin	DWV+75ppm fumagillin k	2	1.02657	Dead
DWV+1ppb clothianidin	DWV+1ppb clothianidin a	2	4.04804	Live
DWV+1ppb clothianidin	DWV+1ppb clothianidin b	2	2.60837	Live
DWV+1ppb clothianidin	DWV+1ppb clothianidin c	2	2.74919	Live
DWV+1ppb clothianidin	DWV+1ppb clothianidin d	2	1.82474	Live
DWV+1ppb clothianidin	DWV+1ppb clothianidin e	2	1.66545	Live
DWV+1ppb clothianidin	DWV+1ppb clothianidin f	2	1.54464	Live
DWV+1ppb clothianidin	DWV+1ppb clothianidin g	2	1.51547	Live
DWV+1ppb clothianidin	DWV+1ppb clothianidin h	2	1.89571	Dead
DWV+1ppb clothianidin	DWV+1ppb clothianidin i	2	1.66888	Dead
DWV+1ppb clothianidin	DWV+1ppb clothianidin j	2	1.50577	Dead
DWV+1ppb clothianidin	DWV+1ppb clothianidin k	2	1.7081	Dead
DWV+10ppb clothianidin	DWV+10ppb clothianidin a	2	1.43841	Live
DWV+10ppb clothianidin	DWV+10ppb clothianidin b	2	0.833136	Live
DWV+10ppb clothianidin	DWV+10ppb clothianidin c	2	0.83858	Live
DWV+10ppb clothianidin	DWV+10ppb clothianidin d	2	0.653857	Live
DWV+10ppb clothianidin	DWV+10ppb clothianidin e	2	0.546272	Live
DWV+10ppb clothianidin	DWV+10ppb clothianidin f	2	0.466673	Live
DWV+10ppb clothianidin	DWV+10ppb clothianidin g	2	0.582294	Dead
DWV+10ppb clothianidin	DWV+10ppb clothianidin h	2	0.587161	Dead
DWV+10ppb clothianidin	DWV+10ppb clothianidin i	2	0.666847	Dead
DWV+10ppb clothianidin	DWV+10ppb clothianidin j	2	0.620849	Dead
DWV+10ppb clothianidin	DWV+10ppb clothianidin k	2	0.603654	Dead
DWV	DWV only a	3	1	Live
DWV	DWV only b	3	1	Live
DWV	DWV only c	3	1	Live
DWV	DWV only d	3	1	Live
DWV	DWV only e	3	1	Live
DWV	DWV only f	3	1	Live
DWV	DWV only g	3	1	Live
DWV	DWV only h	3	1	Live
DWV	DWV only i	3	1	Live
DWV	DWV only j	3	1	Dead
DWV	DWV only k	3	1	Dead
DWV	DWV only l	3	1	Dead
DWV+25ppm fumagillin	DWV+25ppm fumagillin a	3	1.81393	Live
DWV+25ppm fumagillin	DWV+25ppm fumagillin b	3	1.9738	Live
DWV+25ppm fumagillin	DWV+25ppm fumagillin c	3	1.73649	Live
DWV+25ppm fumagillin	DWV+25ppm fumagillin d	3	1.72215	Live
DWV+25ppm fumagillin	DWV+25ppm fumagillin e	3	1.67586	Live
DWV+25ppm fumagillin	DWV+25ppm fumagillin f	3	1.53349	Live
DWV+25ppm fumagillin	DWV+25ppm fumagillin g	3	1.25249	Live
DWV+25ppm fumagillin	DWV+25ppm fumagillin h	3	1.31698	Live
DWV+25ppm fumagillin	DWV+25ppm fumagillin i	3	1.44412	Live
DWV+25ppm fumagillin	DWV+25ppm fumagillin j	3	1.41736	Dead
DWV+25ppm fumagillin	DWV+25ppm fumagillin k	3	1.28221	Dead
DWV+25ppm fumagillin	DWV+25ppm fumagillin l	3	1.17323	Dead
DWV+75ppm fumagillin	DWV+75ppm fumagillin a	3	1.06828	Live
DWV+75ppm fumagillin	DWV+75ppm fumagillin b	3	1.03248	Live
DWV+75ppm fumagillin	DWV+75ppm fumagillin c	3	1.03072	Live
DWV+75ppm fumagillin	DWV+75ppm fumagillin d	3	1.13781	Live
DWV+75ppm fumagillin	DWV+75ppm fumagillin e	3	1.14169	Live
DWV+75ppm fumagillin	DWV+75ppm fumagillin f	3	1.02313	Live
DWV+75ppm fumagillin	DWV+75ppm fumagillin g	3	1.2155	Live
DWV+75ppm fumagillin	DWV+75ppm fumagillin h	3	1.27712	Live
DWV+75ppm fumagillin	DWV+75ppm fumagillin i	3	1.20069	Dead
DWV+75ppm fumagillin	DWV+75ppm fumagillin j	3	1.03806	Dead
DWV+75ppm fumagillin	DWV+75ppm fumagillin k	3	1.21356	Dead
DWV+75ppm fumagillin	DWV+75ppm fumagillin l	3	0.994689	Dead
DWV+1ppb clothianidin	DWV+1ppb clothianidin a	3	2.38511	Live
DWV+1ppb clothianidin	DWV+1ppb clothianidin b	3	2.99661	Live
DWV+1ppb clothianidin	DWV+1ppb clothianidin c	3	4.21096	Live
DWV+1ppb clothianidin	DWV+1ppb clothianidin d	3	4.11804	Live
DWV+1ppb clothianidin	DWV+1ppb clothianidin e	3	4.15032	Live
DWV+1ppb clothianidin	DWV+1ppb clothianidin f	3	4.60309	Live
DWV+1ppb clothianidin	DWV+1ppb clothianidin g	3	3.66678	Live
DWV+1ppb clothianidin	DWV+1ppb clothianidin h	3	4.35984	Dead
DWV+1ppb clothianidin	DWV+1ppb clothianidin i	3	4.37658	Dead
DWV+1ppb clothianidin	DWV+1ppb clothianidin j	3	4.05367	Dead
DWV+1ppb clothianidin	DWV+1ppb clothianidin k	3	4.05158	Dead
DWV+1ppb clothianidin	DWV+1ppb clothianidin l	3	3.88944	Dead
DWV+10ppb clothianidin	DWV+10ppb clothianidin a	3	0.587018	Live
DWV+10ppb clothianidin	DWV+10ppb clothianidin b	3	0.56849	Live
DWV+10ppb clothianidin	DWV+10ppb clothianidin c	3	0.513656	Dead
DWV+10ppb clothianidin	DWV+10ppb clothianidin d	3	0.688652	Dead
DWV+10ppb clothianidin	DWV+10ppb clothianidin e	3	0.869754	Dead
DWV+10ppb clothianidin	DWV+10ppb clothianidin f	3	0.757021	Dead
DWV+10ppb clothianidin	DWV+10ppb clothianidin g	3	0.964533	Dead
DWV+10ppb clothianidin	DWV+10ppb clothianidin h	3	1.00782	Dead
DWV+10ppb clothianidin	DWV+10ppb clothianidin i	3	1.12778	Dead
SINV	SINV only a	1	1	Live
SINV	SINV only b	1	1	Live
SINV	SINV only c	1	1	Live
SINV	SINV only d	1	1	Live
SINV	SINV only e	1	1	Live
SINV	SINV only f	1	1	Live
SINV	SINV only g	1	1	Live
SINV	SINV only h	1	1	Dead
SINV	SINV only i	1	1	Dead
SINV+25ppm fumagillin	SINV+25ppm fumagillin a	1	1.70507	Live
SINV+25ppm fumagillin	SINV+25ppm fumagillin b	1	1.48154	Live
SINV+25ppm fumagillin	SINV+25ppm fumagillin c	1	1.49843	Live
SINV+25ppm fumagillin	SINV+25ppm fumagillin d	1	1.1195	Live
SINV+25ppm fumagillin	SINV+25ppm fumagillin e	1	1.09879	Live
SINV+25ppm fumagillin	SINV+25ppm fumagillin f	1	1.13246	Live
SINV+25ppm fumagillin	SINV+25ppm fumagillin g	1	0.903589	Live
SINV+25ppm fumagillin	SINV+25ppm fumagillin h	1	0.98081	Live
SINV+25ppm fumagillin	SINV+25ppm fumagillin i	1	1.02628	Dead
SINV+75ppm fumagillin	SINV+75ppm fumagillin a	1	1.65668	Live
SINV+75ppm fumagillin	SINV+75ppm fumagillin b	1	2.07866	Live
SINV+75ppm fumagillin	SINV+75ppm fumagillin c	1	2.327	Live
SINV+75ppm fumagillin	SINV+75ppm fumagillin d	1	1.55236	Live
SINV+75ppm fumagillin	SINV+75ppm fumagillin e	1	2.20057	Live
SINV+75ppm fumagillin	SINV+75ppm fumagillin f	1	2.29773	Live
SINV+75ppm fumagillin	SINV+75ppm fumagillin g	1	1.93762	Live
SINV+75ppm fumagillin	SINV+75ppm fumagillin h	1	1.93888	Dead
SINV+75ppm fumagillin	SINV+75ppm fumagillin i	1	4.15672	Dead
SINV+1ppb clothianidin	SINV+1ppb clothianidin a	1	0.804171	Live
SINV+1ppb clothianidin	SINV+1ppb clothianidin b	1	0.755377	Live
SINV+1ppb clothianidin	SINV+1ppb clothianidin c	1	0.817974	Live
SINV+1ppb clothianidin	SINV+1ppb clothianidin d	1	0.565562	Live
SINV+1ppb clothianidin	SINV+1ppb clothianidin e	1	0.607465	Live
SINV+1ppb clothianidin	SINV+1ppb clothianidin f	1	0.656419	Live
SINV+1ppb clothianidin	SINV+1ppb clothianidin g	1	0.517845	Live
SINV+1ppb clothianidin	SINV+1ppb clothianidin h	1	0.54858	Dead
SINV+1ppb clothianidin	SINV+1ppb clothianidin i	1	0.630273	Dead
SINV+10ppb clothianidin	SINV+10ppb clothianidin a	1	0.80255	Live
SINV+10ppb clothianidin	SINV+10ppb clothianidin b	1	0.6787	Live
SINV+10ppb clothianidin	SINV+10ppb clothianidin c	1	0.576853	Live
SINV+10ppb clothianidin	SINV+10ppb clothianidin d	1	0.418321	Live
SINV+10ppb clothianidin	SINV+10ppb clothianidin e	1	0.463685	Live
SINV+10ppb clothianidin	SINV+10ppb clothianidin f	1	0.475913	Live
SINV+10ppb clothianidin	SINV+10ppb clothianidin g	1	0.374845	Dead
SINV+10ppb clothianidin	SINV+10ppb clothianidin h	1	0.394049	Dead
SINV+10ppb clothianidin	SINV+10ppb clothianidin i	1	0.392293	Dead
SINV	SINV only a	2	1	Live
SINV	SINV only b	2	1	Live
SINV	SINV only c	2	1	Live
SINV	SINV only d	2	1	Live
SINV	SINV only e	2	1	Live
SINV	SINV only f	2	1	Live
SINV	SINV only g	2	1	Live
SINV	SINV only h	2	1	Live
SINV	SINV only i	2	1	Live
SINV	SINV only j	2	1	Dead
SINV	SINV only k	2	1	Dead
SINV	SINV only l	2	1	Dead
SINV+25ppm fumagillin	SINV+25ppm fumagillin a	2	1.82218	Live
SINV+25ppm fumagillin	SINV+25ppm fumagillin b	2	1.48929	Live
SINV+25ppm fumagillin	SINV+25ppm fumagillin c	2	1.40603	Live
SINV+25ppm fumagillin	SINV+25ppm fumagillin d	2	1.23923	Live
SINV+25ppm fumagillin	SINV+25ppm fumagillin e	2	1.24569	Live
SINV+25ppm fumagillin	SINV+25ppm fumagillin f	2	1.01863	Live
SINV+25ppm fumagillin	SINV+25ppm fumagillin g	2	1.08071	Live
SINV+25ppm fumagillin	SINV+25ppm fumagillin h	2	0.919574	Dead
SINV+25ppm fumagillin	SINV+25ppm fumagillin i	2	0.958013	Dead
SINV+25ppm fumagillin	SINV+25ppm fumagillin j	2	1.58393	Dead
SINV+25ppm fumagillin	SINV+25ppm fumagillin k	2	1.63088	Dead
SINV+25ppm fumagillin	SINV+25ppm fumagillin l	2	1.40639	Dead
SINV+75ppm fumagillin	SINV+75ppm fumagillin a	2	1.83385	Live
SINV+75ppm fumagillin	SINV+75ppm fumagillin b	2	1.52734	Live
SINV+75ppm fumagillin	SINV+75ppm fumagillin c	2	1.5548	Live
SINV+75ppm fumagillin	SINV+75ppm fumagillin d	2	1.43329	Live
SINV+75ppm fumagillin	SINV+75ppm fumagillin e	2	1.62022	Live
SINV+75ppm fumagillin	SINV+75ppm fumagillin f	2	1.35861	Live
SINV+75ppm fumagillin	SINV+75ppm fumagillin g	2	1.5286	Live
SINV+75ppm fumagillin	SINV+75ppm fumagillin h	2	1.27009	Dead
SINV+75ppm fumagillin	SINV+75ppm fumagillin i	2	1.21721	Dead
SINV+75ppm fumagillin	SINV+75ppm fumagillin j	2	1.27457	Dead
SINV+75ppm fumagillin	SINV+75ppm fumagillin k	2	1.85558	Dead
SINV+75ppm fumagillin	SINV+75ppm fumagillin l	2	1.62752	Dead
SINV+1ppb clothianidin	SINV+1ppb clothianidin a	2	1.6726	Live
SINV+1ppb clothianidin	SINV+1ppb clothianidin b	2	1.98234	Live
SINV+1ppb clothianidin	SINV+1ppb clothianidin c	2	1.88103	Live
SINV+1ppb clothianidin	SINV+1ppb clothianidin d	2	1.83591	Live
SINV+1ppb clothianidin	SINV+1ppb clothianidin e	2	1.95676	Live
SINV+1ppb clothianidin	SINV+1ppb clothianidin f	2	1.63495	Live
SINV+1ppb clothianidin	SINV+1ppb clothianidin g	2	1.61368	Live
SINV+1ppb clothianidin	SINV+1ppb clothianidin h	2	1.27477	Live
SINV+1ppb clothianidin	SINV+1ppb clothianidin i	2	1.31626	Dead
SINV+1ppb clothianidin	SINV+1ppb clothianidin j	2	1.2725	Dead
SINV+1ppb clothianidin	SINV+1ppb clothianidin k	2	1.2698	Dead
SINV+1ppb clothianidin	SINV+1ppb clothianidin l	2	1.1271	Dead
SINV+10ppb clothianidin	SINV+10ppb clothianidin a	2	0.674191	Live
SINV+10ppb clothianidin	SINV+10ppb clothianidin b	2	0.651809	Live
SINV+10ppb clothianidin	SINV+10ppb clothianidin c	2	0.604829	Live
SINV+10ppb clothianidin	SINV+10ppb clothianidin d	2	0.521526	Live
SINV+10ppb clothianidin	SINV+10ppb clothianidin e	2	0.525522	Live
SINV+10ppb clothianidin	SINV+10ppb clothianidin f	2	0.429406	Live
SINV+10ppb clothianidin	SINV+10ppb clothianidin g	2	0.421406	Live
SINV+10ppb clothianidin	SINV+10ppb clothianidin h	2	0.348574	Dead
SINV+10ppb clothianidin	SINV+10ppb clothianidin i	2	0.346298	Dead
SINV+10ppb clothianidin	SINV+10ppb clothianidin j	2	0.336228	Dead
SINV+10ppb clothianidin	SINV+10ppb clothianidin k	2	0.339255	Dead
SINV+10ppb clothianidin	SINV+10ppb clothianidin l	2	0.283575	Dead
SINV	SINV only a	3	1	Live
SINV	SINV only b	3	1	Live
SINV	SINV only c	3	1	Live
SINV	SINV only d	3	1	Live
SINV	SINV only e	3	1	Live
SINV	SINV only f	3	1	Live
SINV	SINV only g	3	1	Live
SINV	SINV only h	3	1	Live
SINV	SINV only i	3	1	Live
SINV	SINV only j	3	1	Dead
SINV	SINV only k	3	1	Dead
SINV	SINV only l	3	1	Dead
SINV+25ppm fumagillin	SINV+25ppm fumagillin a	3	1.83861	Live
SINV+25ppm fumagillin	SINV+25ppm fumagillin b	3	2.19793	Live
SINV+25ppm fumagillin	SINV+25ppm fumagillin c	3	2.03152	Live
SINV+25ppm fumagillin	SINV+25ppm fumagillin d	3	1.78787	Live
SINV+25ppm fumagillin	SINV+25ppm fumagillin e	3	1.21875	Live
SINV+25ppm fumagillin	SINV+25ppm fumagillin f	3	1.27012	Live
SINV+25ppm fumagillin	SINV+25ppm fumagillin g	3	1.25124	Live
SINV+25ppm fumagillin	SINV+25ppm fumagillin h	3	1.38197	Live
SINV+25ppm fumagillin	SINV+25ppm fumagillin i	3	1.17474	Live
SINV+25ppm fumagillin	SINV+25ppm fumagillin j	3	1.14552	Live
SINV+25ppm fumagillin	SINV+25ppm fumagillin k	3	1.08059	Dead
SINV+25ppm fumagillin	SINV+25ppm fumagillin l	3	2.03757	Dead
SINV+75ppm fumagillin	SINV+75ppm fumagillin a	3	1.52494	Live
SINV+75ppm fumagillin	SINV+75ppm fumagillin b	3	1.82306	Live
SINV+75ppm fumagillin	SINV+75ppm fumagillin c	3	1.77871	Live
SINV+75ppm fumagillin	SINV+75ppm fumagillin d	3	1.54235	Live
SINV+75ppm fumagillin	SINV+75ppm fumagillin e	3	1.01712	Live
SINV+75ppm fumagillin	SINV+75ppm fumagillin f	3	1.04813	Live
SINV+75ppm fumagillin	SINV+75ppm fumagillin g	3	1.48774	Live
SINV+75ppm fumagillin	SINV+75ppm fumagillin h	3	1.50968	Dead
SINV+75ppm fumagillin	SINV+75ppm fumagillin i	3	1.20799	Dead
SINV+75ppm fumagillin	SINV+75ppm fumagillin j	3	1.29925	Dead
SINV+75ppm fumagillin	SINV+75ppm fumagillin k	3	1.17018	Dead
SINV+75ppm fumagillin	SINV+75ppm fumagillin l	3	1.46211	Dead
SINV+1ppb clothianidin	SINV+1ppb clothianidin a	3	1.60757	Live
SINV+1ppb clothianidin	SINV+1ppb clothianidin b	3	1.65383	Live
SINV+1ppb clothianidin	SINV+1ppb clothianidin c	3	1.734	Live
SINV+1ppb clothianidin	SINV+1ppb clothianidin d	3	1.65171	Live
SINV+1ppb clothianidin	SINV+1ppb clothianidin e	3	1.03573	Live
SINV+1ppb clothianidin	SINV+1ppb clothianidin f	3	1.04555	Live
SINV+1ppb clothianidin	SINV+1ppb clothianidin g	3	1.49105	Live
SINV+1ppb clothianidin	SINV+1ppb clothianidin h	3	1.75427	Live
SINV+1ppb clothianidin	SINV+1ppb clothianidin i	3	1.42384	Dead
SINV+1ppb clothianidin	SINV+1ppb clothianidin j	3	1.5142	Dead
SINV+1ppb clothianidin	SINV+1ppb clothianidin k	3	1.57636	Dead
SINV+1ppb clothianidin	SINV+1ppb clothianidin l	3	1.54095	Dead
SINV+10ppb clothianidin	SINV+10ppb clothianidin a	3	0.840127	Dead
SINV+10ppb clothianidin	SINV+10ppb clothianidin b	3	0.745406	Dead
SINV+10ppb clothianidin	SINV+10ppb clothianidin c	3	0.741221	Dead
SINV+10ppb clothianidin	SINV+10ppb clothianidin d	3	0.644	Dead
SINV+10ppb clothianidin	SINV+10ppb clothianidin e	3	0.397658	Dead
SINV+10ppb clothianidin	SINV+10ppb clothianidin f	3	0.420972	Dead
SINV+10ppb clothianidin	SINV+10ppb clothianidin g	3	0.417654	Dead
SINV+10ppb clothianidin	SINV+10ppb clothianidin h	3	0.417941	Dead
SINV+10ppb clothianidin	SINV+10ppb clothianidin i	3	0.336255	Dead
SINV+10ppb clothianidin	SINV+10ppb clothianidin j	3	0.33657	Dead
SINV+10ppb clothianidin	SINV+10ppb clothianidin k	3	0.457832	Dead

## Sheet: Table S6
Table S6- Mean virus abundance in virus-infected bees fed sucrose syrup containing 0.16 ppb thyme oil, 25 ppm fumagillin, 75 ppm fumagillin, 1 ppb clothianidin,
or 10 ppb clothianidin relative to virus-infected bees fed sucrose syrup (pairwise comparisons using Wilcoxon rank sum test), data presented in Figure 2
Mean fold change data were anlyzed by one-sided Wilcoxon Rank Sums test.
Comparisons were considered statistically significant if p < 0.05
Replicate 1
Treatment	mean fold change	p-value
FHV+25ppm fumagillin	1.34	9.2 x 10-5
FHV+75ppm fumagillin	1.36	0.0002
FHV+1ppb clothianidin	1.3	0.0019
FHV+10ppb clothianidin	0.56	3.4 x 10-3
DWV+25ppm fumagillin	1.78	0.00025
DWV+75ppm fumagillin	1.26	0.0002
DWV+1ppb clothianidin	1.39	0.0019
DWV+10ppb clothianidin	0.19	0.00021
SINV+25ppm fumagillin	1.22	0.037
SINV+75ppm fumagillin	2.24	0.00049
SINV+1ppb clothianidin	0.66	0.002
SINV+10ppb clothianidin	0.51	0.012
Replicate 2
Treatment	mean fold change	p-value
FHV+25ppm fumagillin	1.56	0.0001
FHV+75ppm fumagillin	1.26	0.0022
FHV+1ppb clothianidin	1.24	0.0025
FHV+10ppb clothianidin	0.38	0.00012
DWV+25ppm fumagillin	1.85	0.0016
DWV+75ppm fumagillin	1.31	0.00012
DWV+1ppb clothianidin	2.07	0.00012
DWV+10ppb clothianidin	0.71	0.00019
SINV+25ppm fumagillin	1.32	0.017
SINV+75ppm fumagillin	1.51	8.2 x 10-5
SINV+1ppb clothianidin	1.57	6.2 x 10-5
SINV+10ppb clothianidin	0.46	2.3 x 10-3
Replicate 3
Treatment	mean fold change	p-value
FHV+25ppm fumagillin	1.15	0.006
FHV+75ppm fumagillin	1.3	0.0009
FHV+1ppb clothianidin	1.94	8.2 x 10-5
FHV+10ppb clothianidin	0.85	0.0009
DWV+25ppm fumagillin	1.53	8.2 x 10-5
DWV+75ppm fumagillin	1.11	0.0022
DWV+1ppb clothianidin	3.91	8.2 x 10-5
DWV+10ppb clothianidin	0.79	0.04
SINV+25ppm fumagillin	1.53	6.2 x 10-5
SINV+75ppm fumagillin	1.41	6.2 x 10-5
SINV+1ppb clothianidin	1.5	6.2 x 10-5
SINV+10ppb clothianidin	0.52	6.8 x 10-5

## Sheet: Table S7
Table S7- Full data set used to produce Figure 3A and supplementary Figure S3
The relative expression of dcr-like was measured using qPCR.
The fold change was calculated using the ΔΔCt method with normalization to the housekeeping gene rpl8 and the control group (mock or virus-infected).
Treatment	Unique Identifier	Replicate	dcr-like fold change
mock	mock only a	1	1
mock	mock only b	1	1
mock	mock only c	1	1
mock	mock only d	1	1
mock	mock only e	1	1
mock	mock only f	1	1
mock	mock only g	1	1
mock	mock only h	1	1
mock	mock only i	1	1
mock	mock only j	1	1
mock	mock only k	1	1
mock	mock only l	1	1
mock+0.16 ppb thyme oil	mock+0.16 ppb thyme oil a	1	1.03582
mock+0.16 ppb thyme oil	mock+0.16 ppb thyme oil b	1	1.00043
mock+0.16 ppb thyme oil	mock+0.16 ppb thyme oil c	1	1.33557
mock+0.16 ppb thyme oil	mock+0.16 ppb thyme oil d	1	1.20472
mock+0.16 ppb thyme oil	mock+0.16 ppb thyme oil e	1	1.22558
mock+0.16 ppb thyme oil	mock+0.16 ppb thyme oil f	1	1.22899
mock+0.16 ppb thyme oil	mock+0.16 ppb thyme oil g	1	1.1353
mock+0.16 ppb thyme oil	mock+0.16 ppb thyme oil h	1	1.16105
mock+0.16 ppb thyme oil	mock+0.16 ppb thyme oil i	1	1.08876
mock+0.16 ppb thyme oil	mock+0.16 ppb thyme oil j	1	1.02788
mock+0.16 ppb thyme oil	mock+0.16 ppb thyme oil k	1	0.765363
mock+0.16 ppb thyme oil	mock+0.16 ppb thyme oil l	1	0.529124
mock+25ppm fumagillin	mock+25ppm fumagillin a	1	0.800233
mock+25ppm fumagillin	mock+25ppm fumagillin b	1	0.658585
mock+25ppm fumagillin	mock+25ppm fumagillin c	1	0.654456
mock+25ppm fumagillin	mock+25ppm fumagillin d	1	0.669905
mock+25ppm fumagillin	mock+25ppm fumagillin e	1	0.695334
mock+25ppm fumagillin	mock+25ppm fumagillin f	1	0.74533
mock+25ppm fumagillin	mock+25ppm fumagillin g	1	0.723168
mock+25ppm fumagillin	mock+25ppm fumagillin h	1	0.765195
mock+25ppm fumagillin	mock+25ppm fumagillin i	1	0.910356
mock+25ppm fumagillin	mock+25ppm fumagillin j	1	0.950972
mock+25ppm fumagillin	mock+25ppm fumagillin k	1	0.727854
mock+75ppm fumagillin	mock+25ppm fumagillin l	1	0.484701
mock+75ppm fumagillin	mock+75ppm fumagillin a	1	0.971041
mock+75ppm fumagillin	mock+75ppm fumagillin b	1	0.748785
mock+75ppm fumagillin	mock+75ppm fumagillin c	1	0.886655
mock+75ppm fumagillin	mock+75ppm fumagillin d	1	0.861147
mock+75ppm fumagillin	mock+75ppm fumagillin e	1	0.795083
mock+75ppm fumagillin	mock+75ppm fumagillin f	1	0.824861
mock+75ppm fumagillin	mock+75ppm fumagillin g	1	0.724791
mock+75ppm fumagillin	mock+75ppm fumagillin h	1	0.768857
mock+75ppm fumagillin	mock+75ppm fumagillin i	1	0.837944
mock+75ppm fumagillin	mock+75ppm fumagillin j	1	0.783725
mock+75ppm fumagillin	mock+75ppm fumagillin k	1	0.600809
mock+75ppm fumagillin	mock+75ppm fumagillin l	1	0.439957
mock+1ppb clothianidin	mock+1ppb clothianidin a	1	0.59461
mock+1ppb clothianidin	mock+1ppb clothianidin b	1	0.59627
mock+1ppb clothianidin	mock+1ppb clothianidin c	1	0.752976
mock+1ppb clothianidin	mock+1ppb clothianidin d	1	0.856577
mock+1ppb clothianidin	mock+1ppb clothianidin e	1	0.850406
mock+1ppb clothianidin	mock+1ppb clothianidin f	1	0.856419
mock+1ppb clothianidin	mock+1ppb clothianidin g	1	0.766083
mock+1ppb clothianidin	mock+1ppb clothianidin h	1	0.858731
mock+1ppb clothianidin	mock+1ppb clothianidin i	1	0.917932
mock+1ppb clothianidin	mock+1ppb clothianidin j	1	0.980248
mock+1ppb clothianidin	mock+1ppb clothianidin k	1	0.74676
mock+1ppb clothianidin	mock+1ppb clothianidin l	1	0.832561
mock+10ppb clothianidin	mock+10ppb clothianidin a	1	0.908934
mock+10ppb clothianidin	mock+10ppb clothianidin b	1	0.908772
mock+10ppb clothianidin	mock+10ppb clothianidin c	1	0.872443
mock+10ppb clothianidin	mock+10ppb clothianidin d	1	0.863939
mock+10ppb clothianidin	mock+10ppb clothianidin e	1	0.816096
mock+10ppb clothianidin	mock+10ppb clothianidin f	1	0.858495
mock+10ppb clothianidin	mock+10ppb clothianidin g	1	0.774802
mock+10ppb clothianidin	mock+10ppb clothianidin h	1	0.769568
mock+10ppb clothianidin	mock+10ppb clothianidin i	1	0.730734
mock+10ppb clothianidin	mock+10ppb clothianidin j	1	0.694348
mock+10ppb clothianidin	mock+10ppb clothianidin k	1	0.599047
mock	mock only a	2	1
mock	mock only b	2	1
mock	mock only c	2	1
mock	mock only d	2	1
mock	mock only e	2	1
mock	mock only f	2	1
mock	mock only g	2	1
mock	mock only h	2	1
mock	mock only i	2	1
mock	mock only j	2	1
mock	mock only k	2	1
mock	mock only l	2	1
mock+0.16 ppb thyme oil	mock+0.16 ppb thyme oil a	2	1.6951
mock+0.16 ppb thyme oil	mock+0.16 ppb thyme oil b	2	1.72822
mock+0.16 ppb thyme oil	mock+0.16 ppb thyme oil c	2	1.69741
mock+0.16 ppb thyme oil	mock+0.16 ppb thyme oil d	2	1.923
mock+0.16 ppb thyme oil	mock+0.16 ppb thyme oil e	2	1.93262
mock+0.16 ppb thyme oil	mock+0.16 ppb thyme oil f	2	1.88935
mock+0.16 ppb thyme oil	mock+0.16 ppb thyme oil g	2	1.87178
mock+0.16 ppb thyme oil	mock+0.16 ppb thyme oil h	2	1.85816
mock+0.16 ppb thyme oil	mock+0.16 ppb thyme oil i	2	1.94693
mock+0.16 ppb thyme oil	mock+0.16 ppb thyme oil j	2	2.01087
mock+0.16 ppb thyme oil	mock+0.16 ppb thyme oil k	2	1.76673
mock+0.16 ppb thyme oil	mock+0.16 ppb thyme oil l	2	2.05691
mock+25ppm fumagillin	mock+25ppm fumagillin a	2	0.662853
mock+25ppm fumagillin	mock+25ppm fumagillin b	2	0.67392
mock+25ppm fumagillin	mock+25ppm fumagillin c	2	0.701923
mock+25ppm fumagillin	mock+25ppm fumagillin d	2	0.810826
mock+25ppm fumagillin	mock+25ppm fumagillin e	2	0.908007
mock+25ppm fumagillin	mock+25ppm fumagillin f	2	0.880334
mock+25ppm fumagillin	mock+25ppm fumagillin g	2	0.977687
mock+25ppm fumagillin	mock+25ppm fumagillin h	2	0.917476
mock+25ppm fumagillin	mock+25ppm fumagillin i	2	0.945495
mock+25ppm fumagillin	mock+25ppm fumagillin j	2	0.949598
mock+25ppm fumagillin	mock+25ppm fumagillin k	2	0.931828
mock+75ppm fumagillin	mock+75ppm fumagillin a	2	0.54363
mock+75ppm fumagillin	mock+75ppm fumagillin b	2	0.497299
mock+75ppm fumagillin	mock+75ppm fumagillin c	2	0.506688
mock+75ppm fumagillin	mock+75ppm fumagillin d	2	0.652176
mock+75ppm fumagillin	mock+75ppm fumagillin e	2	0.894399
mock+75ppm fumagillin	mock+75ppm fumagillin f	2	0.883483
mock+75ppm fumagillin	mock+75ppm fumagillin g	2	0.837205
mock+75ppm fumagillin	mock+75ppm fumagillin h	2	0.784538
mock+75ppm fumagillin	mock+75ppm fumagillin i	2	0.837643
mock+75ppm fumagillin	mock+75ppm fumagillin j	2	1.11167
mock+75ppm fumagillin	mock+75ppm fumagillin k	2	0.965834
mock+1ppb clothianidin	mock+1ppb clothianidin a	2	0.682821
mock+1ppb clothianidin	mock+1ppb clothianidin b	2	0.60334
mock+1ppb clothianidin	mock+1ppb clothianidin c	2	0.588728
mock+1ppb clothianidin	mock+1ppb clothianidin d	2	0.666414
mock+1ppb clothianidin	mock+1ppb clothianidin e	2	0.672066
mock+1ppb clothianidin	mock+1ppb clothianidin f	2	0.718965
mock+1ppb clothianidin	mock+1ppb clothianidin g	2	0.770491
mock+1ppb clothianidin	mock+1ppb clothianidin h	2	0.798452
mock+1ppb clothianidin	mock+1ppb clothianidin i	2	0.835575
mock+1ppb clothianidin	mock+1ppb clothianidin j	2	1.04598
mock+1ppb clothianidin	mock+1ppb clothianidin k	2	0.984098
mock+1ppb clothianidin	mock+1ppb clothianidin l	2	0.688187
mock+10ppb clothianidin	mock+10ppb clothianidin a	2	0.542639
mock+10ppb clothianidin	mock+10ppb clothianidin b	2	0.685255
mock+10ppb clothianidin	mock+10ppb clothianidin c	2	0.665674
mock+10ppb clothianidin	mock+10ppb clothianidin d	2	0.687402
mock+10ppb clothianidin	mock+10ppb clothianidin e	2	0.684937
mock+10ppb clothianidin	mock+10ppb clothianidin f	2	0.731986
mock+10ppb clothianidin	mock+10ppb clothianidin g	2	0.65738
mock+10ppb clothianidin	mock+10ppb clothianidin h	2	0.743383
mock+10ppb clothianidin	mock+10ppb clothianidin i	2	0.823079
mock+10ppb clothianidin	mock+10ppb clothianidin j	2	0.915909
mock+10ppb clothianidin	mock+10ppb clothianidin k	2	0.792249
mock+10ppb clothianidin	mock+10ppb clothianidin l	2	0.654571
mock	mock only a	3	1
mock	mock only b	3	1
mock	mock only c	3	1
mock	mock only d	3	1
mock	mock only e	3	1
mock	mock only f	3	1
mock	mock only g	3	1
mock	mock only h	3	1
mock	mock only i	3	1
mock	mock only j	3	1
mock	mock only k	3	1
mock+0.16 ppb thyme oil	mock+0.16 ppb thyme oil a	3	0.893791
mock+0.16 ppb thyme oil	mock+0.16 ppb thyme oil b	3	1.60726
mock+0.16 ppb thyme oil	mock+0.16 ppb thyme oil c	3	1.40895
mock+0.16 ppb thyme oil	mock+0.16 ppb thyme oil d	3	1.36749
mock+0.16 ppb thyme oil	mock+0.16 ppb thyme oil e	3	1.51017
mock+0.16 ppb thyme oil	mock+0.16 ppb thyme oil f	3	1.32749
mock+0.16 ppb thyme oil	mock+0.16 ppb thyme oil g	3	1.29932
mock+0.16 ppb thyme oil	mock+0.16 ppb thyme oil h	3	1.2833
mock+0.16 ppb thyme oil	mock+0.16 ppb thyme oil i	3	1.41428
mock+0.16 ppb thyme oil	mock+0.16 ppb thyme oil j	3	1.77663
mock+0.16 ppb thyme oil	mock+0.16 ppb thyme oil k	3	1.48727
mock+25ppm fumagillin	mock+25ppm fumagillin a	3	0.417666
mock+25ppm fumagillin	mock+25ppm fumagillin b	3	0.414049
mock+25ppm fumagillin	mock+25ppm fumagillin c	3	0.325599
mock+25ppm fumagillin	mock+25ppm fumagillin d	3	0.380278
mock+25ppm fumagillin	mock+25ppm fumagillin e	3	0.320356
mock+25ppm fumagillin	mock+25ppm fumagillin f	3	0.299215
mock+25ppm fumagillin	mock+25ppm fumagillin g	3	0.302793
mock+25ppm fumagillin	mock+25ppm fumagillin h	3	0.334515
mock+25ppm fumagillin	mock+25ppm fumagillin i	3	0.321367
mock+25ppm fumagillin	mock+25ppm fumagillin j	3	0.396322
mock+25ppm fumagillin	mock+25ppm fumagillin k	3	0.323519
mock+75ppm fumagillin	mock+75ppm fumagillin a	3	0.398864
mock+75ppm fumagillin	mock+75ppm fumagillin b	3	0.492419
mock+75ppm fumagillin	mock+75ppm fumagillin c	3	0.534932
mock+75ppm fumagillin	mock+75ppm fumagillin d	3	0.565633
mock+75ppm fumagillin	mock+75ppm fumagillin e	3	0.452262
mock+75ppm fumagillin	mock+75ppm fumagillin f	3	0.447257
mock+75ppm fumagillin	mock+75ppm fumagillin g	3	0.455848
mock+75ppm fumagillin	mock+75ppm fumagillin h	3	0.457543
mock+75ppm fumagillin	mock+75ppm fumagillin i	3	0.613002
mock+75ppm fumagillin	mock+75ppm fumagillin j	3	0.683252
mock+75ppm fumagillin	mock+75ppm fumagillin k	3	0.531753
mock+1ppb clothianidin	mock+1ppb clothianidin a	3	0.848386
mock+1ppb clothianidin	mock+1ppb clothianidin b	3	0.877232
mock+1ppb clothianidin	mock+1ppb clothianidin c	3	0.688849
mock+1ppb clothianidin	mock+1ppb clothianidin d	3	0.773308
mock+1ppb clothianidin	mock+1ppb clothianidin e	3	0.625158
mock+1ppb clothianidin	mock+1ppb clothianidin f	3	0.608316
mock+1ppb clothianidin	mock+1ppb clothianidin g	3	0.628903
mock+1ppb clothianidin	mock+1ppb clothianidin h	3	0.64453
mock+1ppb clothianidin	mock+1ppb clothianidin i	3	0.61962
mock+1ppb clothianidin	mock+1ppb clothianidin j	3	0.684361
mock+1ppb clothianidin	mock+1ppb clothianidin k	3	0.556004
mock+10ppb clothianidin	mock+10ppb clothianidin a	3	0.997599
mock+10ppb clothianidin	mock+10ppb clothianidin b	3	1.0811
mock+10ppb clothianidin	mock+10ppb clothianidin c	3	0.810243
mock+10ppb clothianidin	mock+10ppb clothianidin d	3	0.884131
mock+10ppb clothianidin	mock+10ppb clothianidin e	3	0.741357
mock+10ppb clothianidin	mock+10ppb clothianidin f	3	0.669663
mock+10ppb clothianidin	mock+10ppb clothianidin g	3	0.637911
mock+10ppb clothianidin	mock+10ppb clothianidin h	3	0.718342
mock+10ppb clothianidin	mock+10ppb clothianidin i	3	0.668175
mock+10ppb clothianidin	mock+10ppb clothianidin j	3	0.687923
mock+10ppb clothianidin	mock+10ppb clothianidin k	3	0.634847
FHV	FHV only a	1	1
FHV	FHV only b	1	1
FHV	FHV only c	1	1
FHV	FHV only d	1	1
FHV	FHV only e	1	1
FHV	FHV only f	1	1
FHV	FHV only g	1	1
FHV	FHV only h	1	1
FHV	FHV only i	1	1
FHV	FHV only j	1	1
FHV	FHV only k	1	1
FHV	FHV only l	1	1
FHV+0.16 ppb thyme oil	FHV+0.16 ppb thyme oil a	1	1.13446
FHV+0.16 ppb thyme oil	FHV+0.16 ppb thyme oil b	1	0.992587
FHV+0.16 ppb thyme oil	FHV+0.16 ppb thyme oil c	1	0.98042
FHV+0.16 ppb thyme oil	FHV+0.16 ppb thyme oil d	1	1.05536
FHV+0.16 ppb thyme oil	FHV+0.16 ppb thyme oil e	1	1.04395
FHV+0.16 ppb thyme oil	FHV+0.16 ppb thyme oil f	1	1.06617
FHV+0.16 ppb thyme oil	FHV+0.16 ppb thyme oil g	1	1.18681
FHV+0.16 ppb thyme oil	FHV+0.16 ppb thyme oil h	1	1.36708
FHV+0.16 ppb thyme oil	FHV+0.16 ppb thyme oil i	1	1.40367
FHV+0.16 ppb thyme oil	FHV+0.16 ppb thyme oil j	1	1.31002
FHV+0.16 ppb thyme oil	FHV+0.16 ppb thyme oil k	1	1.61992
FHV+0.16 ppb thyme oil	FHV+0.16 ppb thyme oil l	1	1.45233
FHV+25ppm fumagillin	FHV+25ppm fumagillin a	1	0.841261
FHV+25ppm fumagillin	FHV+25ppm fumagillin b	1	0.806222
FHV+25ppm fumagillin	FHV+25ppm fumagillin c	1	0.818343
FHV+25ppm fumagillin	FHV+25ppm fumagillin d	1	0.8474
FHV+25ppm fumagillin	FHV+25ppm fumagillin e	1	0.81929
FHV+25ppm fumagillin	FHV+25ppm fumagillin f	1	0.814082
FHV+25ppm fumagillin	FHV+25ppm fumagillin g	1	0.854896
FHV+25ppm fumagillin	FHV+25ppm fumagillin h	1	0.819344
FHV+25ppm fumagillin	FHV+25ppm fumagillin i	1	0.851669
FHV+25ppm fumagillin	FHV+25ppm fumagillin j	1	0.756469
FHV+25ppm fumagillin	FHV+25ppm fumagillin k	1	0.755064
FHV+25ppm fumagillin	FHV+25ppm fumagillin l	1	0.759496
FHV+75ppm fumagillin	FHV+75ppm fumagillin a	1	0.596934
FHV+75ppm fumagillin	FHV+75ppm fumagillin b	1	0.682034
FHV+75ppm fumagillin	FHV+75ppm fumagillin c	1	0.682603
FHV+75ppm fumagillin	FHV+75ppm fumagillin d	1	0.771204
FHV+75ppm fumagillin	FHV+75ppm fumagillin e	1	0.809654
FHV+75ppm fumagillin	FHV+75ppm fumagillin f	1	0.83081
FHV+75ppm fumagillin	FHV+75ppm fumagillin g	1	0.849408
FHV+75ppm fumagillin	FHV+75ppm fumagillin h	1	0.809936
FHV+75ppm fumagillin	FHV+75ppm fumagillin i	1	0.967745
FHV+1ppb clothianidin	FHV+1ppb clothianidin a	1	0.874106
FHV+1ppb clothianidin	FHV+1ppb clothianidin b	1	0.777309
FHV+1ppb clothianidin	FHV+1ppb clothianidin c	1	0.803889
FHV+1ppb clothianidin	FHV+1ppb clothianidin d	1	0.782851
FHV+1ppb clothianidin	FHV+1ppb clothianidin e	1	0.763999
FHV+1ppb clothianidin	FHV+1ppb clothianidin f	1	0.761871
FHV+1ppb clothianidin	FHV+1ppb clothianidin g	1	0.774511
FHV+1ppb clothianidin	FHV+1ppb clothianidin h	1	0.784977
FHV+1ppb clothianidin	FHV+1ppb clothianidin i	1	0.974578
FHV+1ppb clothianidin	FHV+1ppb clothianidin j	1	0.989784
FHV+1ppb clothianidin	FHV+1ppb clothianidin k	1	1.16294
FHV+10ppb clothianidin	FHV+10ppb clothianidin a	1	0.631179
FHV+10ppb clothianidin	FHV+10ppb clothianidin b	1	0.557853
FHV+10ppb clothianidin	FHV+10ppb clothianidin c	1	0.558667
FHV+10ppb clothianidin	FHV+10ppb clothianidin d	1	0.569418
FHV+10ppb clothianidin	FHV+10ppb clothianidin e	1	0.875011
FHV+10ppb clothianidin	FHV+10ppb clothianidin f	1	0.95668
FHV+10ppb clothianidin	FHV+10ppb clothianidin g	1	0.997691
FHV+10ppb clothianidin	FHV+10ppb clothianidin h	1	0.921168
FHV+10ppb clothianidin	FHV+10ppb clothianidin i	1	0.964467
FHV+10ppb clothianidin	FHV+10ppb clothianidin j	1	0.842596
FHV+10ppb clothianidin	FHV+10ppb clothianidin k	1	1.04946
FHV+10ppb clothianidin	FHV+10ppb clothianidin l	1	0.97396
FHV	FHV only a	2	1
FHV	FHV only b	2	1
FHV	FHV only c	2	1
FHV	FHV only d	2	1
FHV	FHV only e	2	1
FHV	FHV only f	2	1
FHV	FHV only g	2	1
FHV	FHV only h	2	1
FHV	FHV only i	2	1
FHV	FHV only j	2	1
FHV	FHV only k	2	1
FHV	FHV only l	2	1
FHV+0.16 ppb thyme oil	FHV+0.16 ppb thyme oil a	2	1.70398
FHV+0.16 ppb thyme oil	FHV+0.16 ppb thyme oil b	2	1.544
FHV+0.16 ppb thyme oil	FHV+0.16 ppb thyme oil c	2	1.40599
FHV+0.16 ppb thyme oil	FHV+0.16 ppb thyme oil d	2	1.42135
FHV+0.16 ppb thyme oil	FHV+0.16 ppb thyme oil e	2	1.40424
FHV+0.16 ppb thyme oil	FHV+0.16 ppb thyme oil f	2	1.44265
FHV+0.16 ppb thyme oil	FHV+0.16 ppb thyme oil g	2	1.58578
FHV+0.16 ppb thyme oil	FHV+0.16 ppb thyme oil h	2	1.55229
FHV+0.16 ppb thyme oil	FHV+0.16 ppb thyme oil i	2	1.59471
FHV+0.16 ppb thyme oil	FHV+0.16 ppb thyme oil j	2	1.78719
FHV+0.16 ppb thyme oil	FHV+0.16 ppb thyme oil k	2	1.77253
FHV+0.16 ppb thyme oil	FHV+0.16 ppb thyme oil l	2	1.68494
FHV+25ppm fumagillin	FHV+25ppm fumagillin a	2	0.30583
FHV+25ppm fumagillin	FHV+25ppm fumagillin b	2	0.336095
FHV+25ppm fumagillin	FHV+25ppm fumagillin c	2	0.344201
FHV+25ppm fumagillin	FHV+25ppm fumagillin d	2	0.344835
FHV+25ppm fumagillin	FHV+25ppm fumagillin e	2	0.392453
FHV+25ppm fumagillin	FHV+25ppm fumagillin f	2	0.401065
FHV+25ppm fumagillin	FHV+25ppm fumagillin g	2	0.401541
FHV+25ppm fumagillin	FHV+25ppm fumagillin h	2	0.39864
FHV+25ppm fumagillin	FHV+25ppm fumagillin i	2	0.413153
FHV+25ppm fumagillin	FHV+25ppm fumagillin j	2	0.457539
FHV+25ppm fumagillin	FHV+25ppm fumagillin k	2	0.447771
FHV+25ppm fumagillin	FHV+25ppm fumagillin l	2	0.522349
FHV+75ppm fumagillin	FHV+75ppm fumagillin a	2	0.238451
FHV+75ppm fumagillin	FHV+75ppm fumagillin b	2	0.222518
FHV+75ppm fumagillin	FHV+75ppm fumagillin c	2	0.26275
FHV+75ppm fumagillin	FHV+75ppm fumagillin d	2	0.27539
FHV+75ppm fumagillin	FHV+75ppm fumagillin e	2	0.252544
FHV+75ppm fumagillin	FHV+75ppm fumagillin f	2	0.261606
FHV+75ppm fumagillin	FHV+75ppm fumagillin g	2	0.334867
FHV+75ppm fumagillin	FHV+75ppm fumagillin h	2	0.364438
FHV+75ppm fumagillin	FHV+75ppm fumagillin i	2	0.485501
FHV+75ppm fumagillin	FHV+75ppm fumagillin j	2	0.509253
FHV+75ppm fumagillin	FHV+75ppm fumagillin k	2	0.518123
FHV+1ppb clothianidin	FHV+1ppb clothianidin a	2	0.617169
FHV+1ppb clothianidin	FHV+1ppb clothianidin b	2	0.603473
FHV+1ppb clothianidin	FHV+1ppb clothianidin c	2	0.635466
FHV+1ppb clothianidin	FHV+1ppb clothianidin d	2	0.804559
FHV+1ppb clothianidin	FHV+1ppb clothianidin e	2	0.801766
FHV+1ppb clothianidin	FHV+1ppb clothianidin f	2	0.814035
FHV+1ppb clothianidin	FHV+1ppb clothianidin g	2	0.933261
FHV+1ppb clothianidin	FHV+1ppb clothianidin h	2	0.881884
FHV+1ppb clothianidin	FHV+1ppb clothianidin i	2	0.93553
FHV+1ppb clothianidin	FHV+1ppb clothianidin j	2	0.964349
FHV+1ppb clothianidin	FHV+1ppb clothianidin k	2	0.966535
FHV+10ppb clothianidin	FHV+10ppb clothianidin a	2	0.324016
FHV+10ppb clothianidin	FHV+10ppb clothianidin b	2	0.301005
FHV+10ppb clothianidin	FHV+10ppb clothianidin c	2	0.298328
FHV+10ppb clothianidin	FHV+10ppb clothianidin d	2	0.331486
FHV+10ppb clothianidin	FHV+10ppb clothianidin e	2	0.400403
FHV+10ppb clothianidin	FHV+10ppb clothianidin f	2	0.394749
FHV+10ppb clothianidin	FHV+10ppb clothianidin g	2	0.490714
FHV+10ppb clothianidin	FHV+10ppb clothianidin h	2	0.52015
FHV+10ppb clothianidin	FHV+10ppb clothianidin i	2	0.684901
FHV+10ppb clothianidin	FHV+10ppb clothianidin j	2	1.11602
FHV	FHV only a	3	1
FHV	FHV only b	3	1
FHV	FHV only c	3	1
FHV	FHV only d	3	1
FHV	FHV only e	3	1
FHV	FHV only f	3	1
FHV	FHV only g	3	1
FHV	FHV only h	3	1
FHV	FHV only i	3	1
FHV	FHV only j	3	1
FHV	FHV only k	3	1
FHV	FHV only l	3	1
FHV+0.16 ppb thyme oil	FHV+0.16 ppb thyme oil a	3	1.08406
FHV+0.16 ppb thyme oil	FHV+0.16 ppb thyme oil b	3	1.36002
FHV+0.16 ppb thyme oil	FHV+0.16 ppb thyme oil c	3	1.29234
FHV+0.16 ppb thyme oil	FHV+0.16 ppb thyme oil d	3	1.27659
FHV+0.16 ppb thyme oil	FHV+0.16 ppb thyme oil e	3	1.19801
FHV+0.16 ppb thyme oil	FHV+0.16 ppb thyme oil f	3	1.26346
FHV+0.16 ppb thyme oil	FHV+0.16 ppb thyme oil g	3	1.28674
FHV+0.16 ppb thyme oil	FHV+0.16 ppb thyme oil h	3	1.18951
FHV+0.16 ppb thyme oil	FHV+0.16 ppb thyme oil i	3	1.3489
FHV+0.16 ppb thyme oil	FHV+0.16 ppb thyme oil j	3	1.30982
FHV+0.16 ppb thyme oil	FHV+0.16 ppb thyme oil k	3	1.35843
FHV+0.16 ppb thyme oil	FHV+0.16 ppb thyme oil l	3	1.14174
FHV+25ppm fumagillin	FHV+25ppm fumagillin a	3	0.633546
FHV+25ppm fumagillin	FHV+25ppm fumagillin b	3	0.879344
FHV+25ppm fumagillin	FHV+25ppm fumagillin c	3	0.863771
FHV+25ppm fumagillin	FHV+25ppm fumagillin d	3	0.839519
FHV+25ppm fumagillin	FHV+25ppm fumagillin e	3	0.77994
FHV+25ppm fumagillin	FHV+25ppm fumagillin f	3	0.666162
FHV+25ppm fumagillin	FHV+25ppm fumagillin g	3	0.799391
FHV+25ppm fumagillin	FHV+25ppm fumagillin h	3	0.712981
FHV+25ppm fumagillin	FHV+25ppm fumagillin i	3	0.689428
FHV+25ppm fumagillin	FHV+25ppm fumagillin j	3	0.847539
FHV+25ppm fumagillin	FHV+25ppm fumagillin k	3	0.865772
FHV+25ppm fumagillin	FHV+25ppm fumagillin l	3	0.506991
FHV+75ppm fumagillin	FHV+75ppm fumagillin a	3	0.926747
FHV+75ppm fumagillin	FHV+75ppm fumagillin b	3	1.02801
FHV+75ppm fumagillin	FHV+75ppm fumagillin c	3	0.960823
FHV+75ppm fumagillin	FHV+75ppm fumagillin d	3	0.90407
FHV+75ppm fumagillin	FHV+75ppm fumagillin e	3	0.784674
FHV+75ppm fumagillin	FHV+75ppm fumagillin f	3	0.693692
FHV+75ppm fumagillin	FHV+75ppm fumagillin g	3	0.689868
FHV+75ppm fumagillin	FHV+75ppm fumagillin h	3	0.601346
FHV+75ppm fumagillin	FHV+75ppm fumagillin i	3	0.818242
FHV+75ppm fumagillin	FHV+75ppm fumagillin j	3	0.819128
FHV+75ppm fumagillin	FHV+75ppm fumagillin k	3	0.812403
FHV+75ppm fumagillin	FHV+75ppm fumagillin l	3	0.521915
FHV+1ppb clothianidin	FHV+1ppb clothianidin a	3	1.14335
FHV+1ppb clothianidin	FHV+1ppb clothianidin b	3	1.18818
FHV+1ppb clothianidin	FHV+1ppb clothianidin c	3	1.14392
FHV+1ppb clothianidin	FHV+1ppb clothianidin d	3	1.07185
FHV+1ppb clothianidin	FHV+1ppb clothianidin e	3	0.95697
FHV+1ppb clothianidin	FHV+1ppb clothianidin f	3	0.870021
FHV+1ppb clothianidin	FHV+1ppb clothianidin g	3	0.837669
FHV+1ppb clothianidin	FHV+1ppb clothianidin h	3	0.749181
FHV+1ppb clothianidin	FHV+1ppb clothianidin i	3	0.745886
FHV+1ppb clothianidin	FHV+1ppb clothianidin j	3	0.819972
FHV+1ppb clothianidin	FHV+1ppb clothianidin k	3	0.7778
FHV+1ppb clothianidin	FHV+1ppb clothianidin l	3	0.496219
FHV+10ppb clothianidin	FHV+10ppb clothianidin a	3	0.987597
FHV+10ppb clothianidin	FHV+10ppb clothianidin b	3	1.0375
FHV+10ppb clothianidin	FHV+10ppb clothianidin c	3	0.984728
FHV+10ppb clothianidin	FHV+10ppb clothianidin d	3	1.04999
FHV+10ppb clothianidin	FHV+10ppb clothianidin e	3	0.929941
FHV+10ppb clothianidin	FHV+10ppb clothianidin f	3	0.890792
FHV+10ppb clothianidin	FHV+10ppb clothianidin g	3	0.979211
FHV+10ppb clothianidin	FHV+10ppb clothianidin h	3	0.912975
FHV+10ppb clothianidin	FHV+10ppb clothianidin i	3	0.889532
FHV+10ppb clothianidin	FHV+10ppb clothianidin j	3	0.911987
FHV+10ppb clothianidin	FHV+10ppb clothianidin k	3	0.821678
FHV+10ppb clothianidin	FHV+10ppb clothianidin l	3	0.545783
DWV	DWV only a	1	1
DWV	DWV only b	1	1
DWV	DWV only c	1	1
DWV	DWV only d	1	1
DWV	DWV only e	1	1
DWV	DWV only f	1	1
DWV	DWV only g	1	1
DWV	DWV only h	1	1
DWV	DWV only i	1	1
DWV	DWV only j	1	1
DWV	DWV only k	1	1
DWV	DWV only l	1	1
DWV+0.16 ppb thyme oil	DWV+0.16 ppb thyme oil b	1	0.933002
DWV+0.16 ppb thyme oil	DWV+0.16 ppb thyme oil c	1	1.21602
DWV+0.16 ppb thyme oil	DWV+0.16 ppb thyme oil d	1	1.24353
DWV+0.16 ppb thyme oil	DWV+0.16 ppb thyme oil e	1	1.39478
DWV+0.16 ppb thyme oil	DWV+0.16 ppb thyme oil f	1	1.22234
DWV+0.16 ppb thyme oil	DWV+0.16 ppb thyme oil g	1	1.21798
DWV+0.16 ppb thyme oil	DWV+0.16 ppb thyme oil h	1	1.25453
DWV+0.16 ppb thyme oil	DWV+0.16 ppb thyme oil i	1	1.23177
DWV+0.16 ppb thyme oil	DWV+0.16 ppb thyme oil j	1	1.43376
DWV+0.16 ppb thyme oil	DWV+0.16 ppb thyme oil k	1	1.01438
DWV+0.16 ppb thyme oil	DWV+0.16 ppb thyme oil l	1	1.14357
DWV+25ppm fumagillin	DWV+25ppm fumagillin a	1	0.596863
DWV+25ppm fumagillin	DWV+25ppm fumagillin b	1	0.765001
DWV+25ppm fumagillin	DWV+25ppm fumagillin c	1	0.921142
DWV+25ppm fumagillin	DWV+25ppm fumagillin d	1	0.744124
DWV+25ppm fumagillin	DWV+25ppm fumagillin e	1	0.658541
DWV+25ppm fumagillin	DWV+25ppm fumagillin f	1	0.832634
DWV+25ppm fumagillin	DWV+25ppm fumagillin g	1	0.840814
DWV+25ppm fumagillin	DWV+25ppm fumagillin h	1	0.831942
DWV+25ppm fumagillin	DWV+25ppm fumagillin i	1	0.886996
DWV+75ppm fumagillin	DWV+75ppm fumagillin a	1	1.1649
DWV+75ppm fumagillin	DWV+75ppm fumagillin b	1	0.843616
DWV+75ppm fumagillin	DWV+75ppm fumagillin c	1	0.83662
DWV+75ppm fumagillin	DWV+75ppm fumagillin d	1	0.689855
DWV+75ppm fumagillin	DWV+75ppm fumagillin e	1	0.580535
DWV+75ppm fumagillin	DWV+75ppm fumagillin f	1	0.589528
DWV+75ppm fumagillin	DWV+75ppm fumagillin g	1	0.580562
DWV+75ppm fumagillin	DWV+75ppm fumagillin h	1	0.601226
DWV+75ppm fumagillin	DWV+75ppm fumagillin i	1	0.596954
DWV+75ppm fumagillin	DWV+75ppm fumagillin j	1	0.495729
DWV+1ppb clothianidin	DWV+1ppb clothianidin a	1	0.590365
DWV+1ppb clothianidin	DWV+1ppb clothianidin b	1	0.699018
DWV+1ppb clothianidin	DWV+1ppb clothianidin c	1	0.790512
DWV+1ppb clothianidin	DWV+1ppb clothianidin d	1	0.711197
DWV+1ppb clothianidin	DWV+1ppb clothianidin e	1	0.767142
DWV+1ppb clothianidin	DWV+1ppb clothianidin f	1	0.802296
DWV+1ppb clothianidin	DWV+1ppb clothianidin g	1	0.92237
DWV+1ppb clothianidin	DWV+1ppb clothianidin h	1	0.961965
DWV+1ppb clothianidin	DWV+1ppb clothianidin i	1	0.894781
DWV+1ppb clothianidin	DWV+1ppb clothianidin j	1	0.688677
DWV+1ppb clothianidin	DWV+1ppb clothianidin k	1	1.00545
DWV+10ppb clothianidin	DWV+10ppb clothianidin a	1	0.518146
DWV+10ppb clothianidin	DWV+10ppb clothianidin b	1	0.641835
DWV+10ppb clothianidin	DWV+10ppb clothianidin c	1	0.671955
DWV+10ppb clothianidin	DWV+10ppb clothianidin d	1	0.557566
DWV+10ppb clothianidin	DWV+10ppb clothianidin e	1	0.481411
DWV+10ppb clothianidin	DWV+10ppb clothianidin f	1	0.472578
DWV+10ppb clothianidin	DWV+10ppb clothianidin g	1	0.527414
DWV+10ppb clothianidin	DWV+10ppb clothianidin h	1	0.515081
DWV+10ppb clothianidin	DWV+10ppb clothianidin i	1	0.561461
DWV	DWV only a	2	1
DWV	DWV only b	2	1
DWV	DWV only c	2	1
DWV	DWV only d	2	1
DWV	DWV only e	2	1
DWV	DWV only f	2	1
DWV	DWV only g	2	1
DWV	DWV only h	2	1
DWV	DWV only i	2	1
DWV	DWV only j	2	1
DWV	DWV only k	2	1
DWV	DWV only l	2	1
DWV+0.16 ppb thyme oil	DWV+0.16 ppb thyme oil a	2	1.86306
DWV+0.16 ppb thyme oil	DWV+0.16 ppb thyme oil b	2	1.82686
DWV+0.16 ppb thyme oil	DWV+0.16 ppb thyme oil c	2	1.71683
DWV+0.16 ppb thyme oil	DWV+0.16 ppb thyme oil d	2	1.7339
DWV+0.16 ppb thyme oil	DWV+0.16 ppb thyme oil e	2	1.72112
DWV+0.16 ppb thyme oil	DWV+0.16 ppb thyme oil f	2	2.04718
DWV+0.16 ppb thyme oil	DWV+0.16 ppb thyme oil g	2	2.06363
DWV+0.16 ppb thyme oil	DWV+0.16 ppb thyme oil h	2	2.22341
DWV+0.16 ppb thyme oil	DWV+0.16 ppb thyme oil i	2	1.96561
DWV+0.16 ppb thyme oil	DWV+0.16 ppb thyme oil j	2	1.0401
DWV+25ppm fumagillin	DWV+25ppm fumagillin a	2	0.31467
DWV+25ppm fumagillin	DWV+25ppm fumagillin b	2	0.309315
DWV+25ppm fumagillin	DWV+25ppm fumagillin c	2	0.434628
DWV+25ppm fumagillin	DWV+25ppm fumagillin d	2	0.46479
DWV+25ppm fumagillin	DWV+25ppm fumagillin e	2	0.642655
DWV+25ppm fumagillin	DWV+25ppm fumagillin f	2	0.621827
DWV+25ppm fumagillin	DWV+25ppm fumagillin g	2	0.709286
DWV+25ppm fumagillin	DWV+25ppm fumagillin h	2	0.620345
DWV+25ppm fumagillin	DWV+25ppm fumagillin i	2	0.657613
DWV+25ppm fumagillin	DWV+25ppm fumagillin j	2	0.821671
DWV+25ppm fumagillin	DWV+25ppm fumagillin k	2	0.742181
DWV+25ppm fumagillin	DWV+25ppm fumagillin l	2	0.573531
DWV+75ppm fumagillin	DWV+75ppm fumagillin a	2	0.310592
DWV+75ppm fumagillin	DWV+75ppm fumagillin b	2	0.319968
DWV+75ppm fumagillin	DWV+75ppm fumagillin c	2	0.444462
DWV+75ppm fumagillin	DWV+75ppm fumagillin d	2	0.424352
DWV+75ppm fumagillin	DWV+75ppm fumagillin e	2	0.405502
DWV+75ppm fumagillin	DWV+75ppm fumagillin f	2	0.39635
DWV+75ppm fumagillin	DWV+75ppm fumagillin g	2	0.426291
DWV+75ppm fumagillin	DWV+75ppm fumagillin h	2	0.385912
DWV+75ppm fumagillin	DWV+75ppm fumagillin i	2	0.453226
DWV+75ppm fumagillin	DWV+75ppm fumagillin j	2	0.915934
DWV+75ppm fumagillin	DWV+75ppm fumagillin k	2	0.880008
DWV+75ppm fumagillin	DWV+75ppm fumagillin l	2	0.539809
DWV+1ppb clothianidin	DWV+1ppb clothianidin a	2	0.243428
DWV+1ppb clothianidin	DWV+1ppb clothianidin b	2	0.323303
DWV+1ppb clothianidin	DWV+1ppb clothianidin c	2	0.386261
DWV+1ppb clothianidin	DWV+1ppb clothianidin d	2	0.620266
DWV+1ppb clothianidin	DWV+1ppb clothianidin e	2	0.566089
DWV+1ppb clothianidin	DWV+1ppb clothianidin f	2	0.631849
DWV+1ppb clothianidin	DWV+1ppb clothianidin g	2	0.758755
DWV+1ppb clothianidin	DWV+1ppb clothianidin h	2	0.667457
DWV+1ppb clothianidin	DWV+1ppb clothianidin i	2	0.685966
DWV+1ppb clothianidin	DWV+1ppb clothianidin j	2	1.0935
DWV+1ppb clothianidin	DWV+1ppb clothianidin k	2	1.37055
DWV+10ppb clothianidin	DWV+10ppb clothianidin a	2	0.585405
DWV+10ppb clothianidin	DWV+10ppb clothianidin b	2	0.541871
DWV+10ppb clothianidin	DWV+10ppb clothianidin c	2	0.595297
DWV+10ppb clothianidin	DWV+10ppb clothianidin d	2	0.584849
DWV+10ppb clothianidin	DWV+10ppb clothianidin e	2	0.607937
DWV+10ppb clothianidin	DWV+10ppb clothianidin f	2	0.716917
DWV+10ppb clothianidin	DWV+10ppb clothianidin g	2	0.892585
DWV+10ppb clothianidin	DWV+10ppb clothianidin h	2	0.832685
DWV+10ppb clothianidin	DWV+10ppb clothianidin i	2	1.02971
DWV+10ppb clothianidin	DWV+10ppb clothianidin j	2	1.22598
DWV	DWV only a	3	1
DWV	DWV only b	3	1
DWV	DWV only c	3	1
DWV	DWV only d	3	1
DWV	DWV only e	3	1
DWV	DWV only f	3	1
DWV	DWV only g	3	1
DWV	DWV only h	3	1
DWV	DWV only i	3	1
DWV	DWV only j	3	1
DWV	DWV only k	3	1
DWV	DWV only l	3	1
DWV+0.16 ppb thyme oil	DWV+0.16 ppb thyme oil b	3	1.19094
DWV+0.16 ppb thyme oil	DWV+0.16 ppb thyme oil c	3	1.20192
DWV+0.16 ppb thyme oil	DWV+0.16 ppb thyme oil d	3	1.21677
DWV+0.16 ppb thyme oil	DWV+0.16 ppb thyme oil e	3	1.10376
DWV+0.16 ppb thyme oil	DWV+0.16 ppb thyme oil f	3	1.12108
DWV+0.16 ppb thyme oil	DWV+0.16 ppb thyme oil g	3	1.36265
DWV+0.16 ppb thyme oil	DWV+0.16 ppb thyme oil h	3	1.28779
DWV+0.16 ppb thyme oil	DWV+0.16 ppb thyme oil i	3	1.25879
DWV+0.16 ppb thyme oil	DWV+0.16 ppb thyme oil j	3	1.33708
DWV+0.16 ppb thyme oil	DWV+0.16 ppb thyme oil k	3	1.44859
DWV+0.16 ppb thyme oil	DWV+0.16 ppb thyme oil l	3	1.55003
DWV+25ppm fumagillin	DWV+25ppm fumagillin a	3	0.634052
DWV+25ppm fumagillin	DWV+25ppm fumagillin b	3	0.743
DWV+25ppm fumagillin	DWV+25ppm fumagillin c	3	0.786366
DWV+25ppm fumagillin	DWV+25ppm fumagillin d	3	0.672947
DWV+25ppm fumagillin	DWV+25ppm fumagillin e	3	0.739053
DWV+25ppm fumagillin	DWV+25ppm fumagillin f	3	0.761248
DWV+25ppm fumagillin	DWV+25ppm fumagillin g	3	0.757862
DWV+25ppm fumagillin	DWV+25ppm fumagillin h	3	0.92842
DWV+25ppm fumagillin	DWV+25ppm fumagillin i	3	0.896637
DWV+25ppm fumagillin	DWV+25ppm fumagillin j	3	0.855869
DWV+25ppm fumagillin	DWV+25ppm fumagillin k	3	1.21954
DWV+25ppm fumagillin	DWV+25ppm fumagillin l	3	1.28497
DWV+75ppm fumagillin	DWV+75ppm fumagillin a	3	0.48176
DWV+75ppm fumagillin	DWV+75ppm fumagillin b	3	0.503353
DWV+75ppm fumagillin	DWV+75ppm fumagillin c	3	0.497608
DWV+75ppm fumagillin	DWV+75ppm fumagillin d	3	0.475241
DWV+75ppm fumagillin	DWV+75ppm fumagillin e	3	0.477397
DWV+75ppm fumagillin	DWV+75ppm fumagillin f	3	0.508049
DWV+75ppm fumagillin	DWV+75ppm fumagillin g	3	0.48174
DWV+75ppm fumagillin	DWV+75ppm fumagillin h	3	0.490311
DWV+75ppm fumagillin	DWV+75ppm fumagillin i	3	0.54197
DWV+75ppm fumagillin	DWV+75ppm fumagillin j	3	0.497784
DWV+75ppm fumagillin	DWV+75ppm fumagillin k	3	0.528266
DWV+75ppm fumagillin	DWV+75ppm fumagillin l	3	0.548996
DWV+1ppb clothianidin	DWV+1ppb clothianidin a	3	0.775264
DWV+1ppb clothianidin	DWV+1ppb clothianidin b	3	1.08952
DWV+1ppb clothianidin	DWV+1ppb clothianidin c	3	1.04399
DWV+1ppb clothianidin	DWV+1ppb clothianidin d	3	0.870447
DWV+1ppb clothianidin	DWV+1ppb clothianidin e	3	0.873741
DWV+1ppb clothianidin	DWV+1ppb clothianidin f	3	0.892973
DWV+1ppb clothianidin	DWV+1ppb clothianidin g	3	0.881263
DWV+1ppb clothianidin	DWV+1ppb clothianidin h	3	0.890704
DWV+1ppb clothianidin	DWV+1ppb clothianidin i	3	0.960731
DWV+1ppb clothianidin	DWV+1ppb clothianidin j	3	0.900461
DWV+1ppb clothianidin	DWV+1ppb clothianidin k	3	0.876424
DWV+1ppb clothianidin	DWV+1ppb clothianidin l	3	0.831097
DWV+10ppb clothianidin	DWV+10ppb clothianidin a	3	0.702462
DWV+10ppb clothianidin	DWV+10ppb clothianidin b	3	0.744444
DWV+10ppb clothianidin	DWV+10ppb clothianidin c	3	0.773175
DWV+10ppb clothianidin	DWV+10ppb clothianidin d	3	0.669817
DWV+10ppb clothianidin	DWV+10ppb clothianidin e	3	0.701352
DWV+10ppb clothianidin	DWV+10ppb clothianidin f	3	0.787517
DWV+10ppb clothianidin	DWV+10ppb clothianidin g	3	0.836492
DWV+10ppb clothianidin	DWV+10ppb clothianidin h	3	0.920045
DWV+10ppb clothianidin	DWV+10ppb clothianidin i	3	1.35152
SINV	SINV only a	1	1
SINV	SINV only b	1	1
SINV	SINV only c	1	1
SINV	SINV only d	1	1
SINV	SINV only e	1	1
SINV	SINV only f	1	1
SINV	SINV only g	1	1
SINV	SINV only h	1	1
SINV	SINV only i	1	1
SINV+0.16 ppb thyme oil	SINV+0.16 ppb thyme oil a	1	1.21638
SINV+0.16 ppb thyme oil	SINV+0.16 ppb thyme oil b	1	1.45716
SINV+0.16 ppb thyme oil	SINV+0.16 ppb thyme oil c	1	1.3884
SINV+0.16 ppb thyme oil	SINV+0.16 ppb thyme oil d	1	1.33556
SINV+0.16 ppb thyme oil	SINV+0.16 ppb thyme oil e	1	1.66345
SINV+0.16 ppb thyme oil	SINV+0.16 ppb thyme oil f	1	1.535
SINV+0.16 ppb thyme oil	SINV+0.16 ppb thyme oil g	1	1.53153
SINV+0.16 ppb thyme oil	SINV+0.16 ppb thyme oil h	1	1.58874
SINV+0.16 ppb thyme oil	SINV+0.16 ppb thyme oil i	1	0.866333
SINV+25ppm fumagillin	SINV+25ppm fumagillin a	1	0.831511
SINV+25ppm fumagillin	SINV+25ppm fumagillin b	1	0.836886
SINV+25ppm fumagillin	SINV+25ppm fumagillin c	1	0.821669
SINV+25ppm fumagillin	SINV+25ppm fumagillin d	1	0.863341
SINV+25ppm fumagillin	SINV+25ppm fumagillin e	1	0.897339
SINV+25ppm fumagillin	SINV+25ppm fumagillin f	1	0.858263
SINV+25ppm fumagillin	SINV+25ppm fumagillin g	1	0.88999
SINV+25ppm fumagillin	SINV+25ppm fumagillin h	1	1.07423
SINV+25ppm fumagillin	SINV+25ppm fumagillin i	1	0.540437
SINV+75ppm fumagillin	SINV+75ppm fumagillin a	1	0.532054
SINV+75ppm fumagillin	SINV+75ppm fumagillin b	1	0.55254
SINV+75ppm fumagillin	SINV+75ppm fumagillin c	1	0.766625
SINV+75ppm fumagillin	SINV+75ppm fumagillin d	1	0.700405
SINV+75ppm fumagillin	SINV+75ppm fumagillin e	1	0.699252
SINV+75ppm fumagillin	SINV+75ppm fumagillin f	1	0.813887
SINV+75ppm fumagillin	SINV+75ppm fumagillin g	1	0.848896
SINV+75ppm fumagillin	SINV+75ppm fumagillin h	1	1.216
SINV+75ppm fumagillin	SINV+75ppm fumagillin i	1	0.793288
SINV+1ppb clothianidin	SINV+1ppb clothianidin a	1	0.775251
SINV+1ppb clothianidin	SINV+1ppb clothianidin b	1	0.794739
SINV+1ppb clothianidin	SINV+1ppb clothianidin c	1	0.795632
SINV+1ppb clothianidin	SINV+1ppb clothianidin d	1	0.741851
SINV+1ppb clothianidin	SINV+1ppb clothianidin e	1	0.74745
SINV+1ppb clothianidin	SINV+1ppb clothianidin f	1	0.699376
SINV+1ppb clothianidin	SINV+1ppb clothianidin g	1	0.974994
SINV+1ppb clothianidin	SINV+1ppb clothianidin h	1	1.02578
SINV+1ppb clothianidin	SINV+1ppb clothianidin i	1	0.515727
SINV+10ppb clothianidin	SINV+10ppb clothianidin a	1	0.750277
SINV+10ppb clothianidin	SINV+10ppb clothianidin b	1	0.948506
SINV+10ppb clothianidin	SINV+10ppb clothianidin c	1	0.910274
SINV+10ppb clothianidin	SINV+10ppb clothianidin d	1	0.892065
SINV+10ppb clothianidin	SINV+10ppb clothianidin e	1	0.874313
SINV+10ppb clothianidin	SINV+10ppb clothianidin f	1	0.777538
SINV+10ppb clothianidin	SINV+10ppb clothianidin g	1	0.77962
SINV+10ppb clothianidin	SINV+10ppb clothianidin h	1	0.798291
SINV+10ppb clothianidin	SINV+10ppb clothianidin i	1	0.45616
SINV	SINV only a	2	1
SINV	SINV only b	2	1
SINV	SINV only c	2	1
SINV	SINV only d	2	1
SINV	SINV only e	2	1
SINV	SINV only f	2	1
SINV	SINV only g	2	1
SINV	SINV only h	2	1
SINV	SINV only i	2	1
SINV	SINV only j	2	1
SINV	SINV only k	2	1
SINV	SINV only l	2	1
SINV+0.16 ppb thyme oil	SINV+0.16 ppb thyme oil a	2	1.45291
SINV+0.16 ppb thyme oil	SINV+0.16 ppb thyme oil b	2	1.77274
SINV+0.16 ppb thyme oil	SINV+0.16 ppb thyme oil c	2	1.79603
SINV+0.16 ppb thyme oil	SINV+0.16 ppb thyme oil d	2	1.36999
SINV+0.16 ppb thyme oil	SINV+0.16 ppb thyme oil e	2	1.39561
SINV+0.16 ppb thyme oil	SINV+0.16 ppb thyme oil f	2	1.73281
SINV+0.16 ppb thyme oil	SINV+0.16 ppb thyme oil g	2	1.76348
SINV+0.16 ppb thyme oil	SINV+0.16 ppb thyme oil h	2	1.7197
SINV+0.16 ppb thyme oil	SINV+0.16 ppb thyme oil i	2	1.83515
SINV+0.16 ppb thyme oil	SINV+0.16 ppb thyme oil j	2	1.76432
SINV+0.16 ppb thyme oil	SINV+0.16 ppb thyme oil k	2	1.83872
SINV+0.16 ppb thyme oil	SINV+0.16 ppb thyme oil l	2	1.67487
SINV+25ppm fumagillin	SINV+25ppm fumagillin a	2	0.724656
SINV+25ppm fumagillin	SINV+25ppm fumagillin b	2	0.856642
SINV+25ppm fumagillin	SINV+25ppm fumagillin c	2	0.978277
SINV+25ppm fumagillin	SINV+25ppm fumagillin d	2	0.810026
SINV+25ppm fumagillin	SINV+25ppm fumagillin e	2	0.823736
SINV+25ppm fumagillin	SINV+25ppm fumagillin f	2	0.82782
SINV+25ppm fumagillin	SINV+25ppm fumagillin g	2	0.804722
SINV+25ppm fumagillin	SINV+25ppm fumagillin h	2	0.75722
SINV+25ppm fumagillin	SINV+25ppm fumagillin i	2	0.764284
SINV+25ppm fumagillin	SINV+25ppm fumagillin j	2	0.776817
SINV+25ppm fumagillin	SINV+25ppm fumagillin k	2	0.87098
SINV+25ppm fumagillin	SINV+25ppm fumagillin l	2	0.69251
SINV+75ppm fumagillin	SINV+75ppm fumagillin a	2	0.726993
SINV+75ppm fumagillin	SINV+75ppm fumagillin b	2	0.72824
SINV+75ppm fumagillin	SINV+75ppm fumagillin c	2	0.732876
SINV+75ppm fumagillin	SINV+75ppm fumagillin d	2	0.54895
SINV+75ppm fumagillin	SINV+75ppm fumagillin e	2	0.640965
SINV+75ppm fumagillin	SINV+75ppm fumagillin f	2	0.678586
SINV+75ppm fumagillin	SINV+75ppm fumagillin g	2	0.649701
SINV+75ppm fumagillin	SINV+75ppm fumagillin h	2	0.614373
SINV+75ppm fumagillin	SINV+75ppm fumagillin i	2	0.596664
SINV+75ppm fumagillin	SINV+75ppm fumagillin j	2	0.572279
SINV+75ppm fumagillin	SINV+75ppm fumagillin k	2	0.811582
SINV+75ppm fumagillin	SINV+75ppm fumagillin l	2	0.629931
SINV+1ppb clothianidin	SINV+1ppb clothianidin a	2	0.777655
SINV+1ppb clothianidin	SINV+1ppb clothianidin b	2	0.768765
SINV+1ppb clothianidin	SINV+1ppb clothianidin c	2	0.806131
SINV+1ppb clothianidin	SINV+1ppb clothianidin d	2	0.63287
SINV+1ppb clothianidin	SINV+1ppb clothianidin e	2	0.628142
SINV+1ppb clothianidin	SINV+1ppb clothianidin f	2	0.635323
SINV+1ppb clothianidin	SINV+1ppb clothianidin g	2	0.682194
SINV+1ppb clothianidin	SINV+1ppb clothianidin h	2	0.716686
SINV+1ppb clothianidin	SINV+1ppb clothianidin i	2	0.687972
SINV+1ppb clothianidin	SINV+1ppb clothianidin j	2	0.72531
SINV+1ppb clothianidin	SINV+1ppb clothianidin k	2	1.04309
SINV+1ppb clothianidin	SINV+1ppb clothianidin l	2	0.811583
SINV+10ppb clothianidin	SINV+10ppb clothianidin a	2	0.811718
SINV+10ppb clothianidin	SINV+10ppb clothianidin b	2	0.914445
SINV+10ppb clothianidin	SINV+10ppb clothianidin c	2	0.898486
SINV+10ppb clothianidin	SINV+10ppb clothianidin d	2	0.675779
SINV+10ppb clothianidin	SINV+10ppb clothianidin e	2	0.660193
SINV+10ppb clothianidin	SINV+10ppb clothianidin f	2	0.772314
SINV+10ppb clothianidin	SINV+10ppb clothianidin g	2	0.824574
SINV+10ppb clothianidin	SINV+10ppb clothianidin h	2	0.784809
SINV+10ppb clothianidin	SINV+10ppb clothianidin i	2	0.791657
SINV+10ppb clothianidin	SINV+10ppb clothianidin j	2	0.78462
SINV+10ppb clothianidin	SINV+10ppb clothianidin k	2	0.773825
SINV+10ppb clothianidin	SINV+10ppb clothianidin l	2	0.733098
SINV	SINV only a	3	1
SINV	SINV only b	3	1
SINV	SINV only c	3	1
SINV	SINV only d	3	1
SINV	SINV only e	3	1
SINV	SINV only f	3	1
SINV	SINV only g	3	1
SINV	SINV only h	3	1
SINV	SINV only i	3	1
SINV	SINV only j	3	1
SINV	SINV only k	3	1
SINV	SINV only l	3	1
SINV+0.16 ppb thyme oil	SINV+0.16 ppb thyme oil a	3	1.32057
SINV+0.16 ppb thyme oil	SINV+0.16 ppb thyme oil b	3	1.2127
SINV+0.16 ppb thyme oil	SINV+0.16 ppb thyme oil c	3	1.17016
SINV+0.16 ppb thyme oil	SINV+0.16 ppb thyme oil d	3	0.985497
SINV+0.16 ppb thyme oil	SINV+0.16 ppb thyme oil e	3	1.19182
SINV+0.16 ppb thyme oil	SINV+0.16 ppb thyme oil f	3	1.20058
SINV+0.16 ppb thyme oil	SINV+0.16 ppb thyme oil g	3	1.10148
SINV+0.16 ppb thyme oil	SINV+0.16 ppb thyme oil h	3	1.0989
SINV+0.16 ppb thyme oil	SINV+0.16 ppb thyme oil i	3	1.00042
SINV+0.16 ppb thyme oil	SINV+0.16 ppb thyme oil j	3	0.995677
SINV+0.16 ppb thyme oil	SINV+0.16 ppb thyme oil k	3	1.12303
SINV+0.16 ppb thyme oil	SINV+0.16 ppb thyme oil l	3	1.20804
SINV+25ppm fumagillin	SINV+25ppm fumagillin a	3	1.02789
SINV+25ppm fumagillin	SINV+25ppm fumagillin b	3	0.829216
SINV+25ppm fumagillin	SINV+25ppm fumagillin c	3	1.04818
SINV+25ppm fumagillin	SINV+25ppm fumagillin d	3	0.820539
SINV+25ppm fumagillin	SINV+25ppm fumagillin e	3	0.833819
SINV+25ppm fumagillin	SINV+25ppm fumagillin f	3	0.826803
SINV+25ppm fumagillin	SINV+25ppm fumagillin g	3	0.770796
SINV+25ppm fumagillin	SINV+25ppm fumagillin h	3	0.773726
SINV+25ppm fumagillin	SINV+25ppm fumagillin i	3	0.804209
SINV+25ppm fumagillin	SINV+25ppm fumagillin j	3	0.795264
SINV+25ppm fumagillin	SINV+25ppm fumagillin k	3	0.76648
SINV+25ppm fumagillin	SINV+25ppm fumagillin l	3	0.819602
SINV+75ppm fumagillin	SINV+75ppm fumagillin a	3	0.488545
SINV+75ppm fumagillin	SINV+75ppm fumagillin b	3	0.75276
SINV+75ppm fumagillin	SINV+75ppm fumagillin c	3	0.741052
SINV+75ppm fumagillin	SINV+75ppm fumagillin d	3	0.597471
SINV+75ppm fumagillin	SINV+75ppm fumagillin e	3	0.615785
SINV+75ppm fumagillin	SINV+75ppm fumagillin f	3	0.637941
SINV+75ppm fumagillin	SINV+75ppm fumagillin g	3	0.644092
SINV+75ppm fumagillin	SINV+75ppm fumagillin h	3	0.640174
SINV+75ppm fumagillin	SINV+75ppm fumagillin i	3	0.645659
SINV+75ppm fumagillin	SINV+75ppm fumagillin j	3	0.813733
SINV+75ppm fumagillin	SINV+75ppm fumagillin k	3	0.79167
SINV+75ppm fumagillin	SINV+75ppm fumagillin l	3	0.845306
SINV+1ppb clothianidin	SINV+1ppb clothianidin a	3	1.05915
SINV+1ppb clothianidin	SINV+1ppb clothianidin b	3	0.867466
SINV+1ppb clothianidin	SINV+1ppb clothianidin c	3	0.82897
SINV+1ppb clothianidin	SINV+1ppb clothianidin d	3	0.637859
SINV+1ppb clothianidin	SINV+1ppb clothianidin e	3	0.722944
SINV+1ppb clothianidin	SINV+1ppb clothianidin f	3	0.740506
SINV+1ppb clothianidin	SINV+1ppb clothianidin g	3	0.688956
SINV+1ppb clothianidin	SINV+1ppb clothianidin h	3	0.670522
SINV+1ppb clothianidin	SINV+1ppb clothianidin i	3	0.737871
SINV+1ppb clothianidin	SINV+1ppb clothianidin j	3	0.837758
SINV+1ppb clothianidin	SINV+1ppb clothianidin k	3	0.843142
SINV+1ppb clothianidin	SINV+1ppb clothianidin l	3	0.885147
SINV+10ppb clothianidin	SINV+10ppb clothianidin a	3	0.847551
SINV+10ppb clothianidin	SINV+10ppb clothianidin b	3	0.857168
SINV+10ppb clothianidin	SINV+10ppb clothianidin c	3	0.983543
SINV+10ppb clothianidin	SINV+10ppb clothianidin d	3	0.87488
SINV+10ppb clothianidin	SINV+10ppb clothianidin e	3	1.02828
SINV+10ppb clothianidin	SINV+10ppb clothianidin f	3	1.04497
SINV+10ppb clothianidin	SINV+10ppb clothianidin g	3	0.962625
SINV+10ppb clothianidin	SINV+10ppb clothianidin h	3	1.05514
SINV+10ppb clothianidin	SINV+10ppb clothianidin i	3	0.993211
SINV+10ppb clothianidin	SINV+10ppb clothianidin j	3	1.07817
SINV+10ppb clothianidin	SINV+10ppb clothianidin k	3	1.12338

## Sheet: Table S8
Table S8- Mean honey bee dcr-like expression in mock or virus-infected bees fed sucrose syrup containing 0.16 ppb thyme oil, 25 ppm fumagillin, 75 ppm fumagillin, 1 ppb clothianidin,
or 10 ppb clothianidin relative to mock or virus-infected bees fed sucrose syrup (pairwise comparisons using Wilcoxon rank sum test), data presented in Figure 3A
Mean fold change data were anlyzed by one-sided Wilcoxon Rank Sums test.
Comparisons were considered statistically significant if p < 0.05
Replicate 1
Treatment	mean dcr-like fold change	p-value
mock+0.16 ppb thyme oil	1.06	0.023
mock+25ppm fumagillin	0.73	0.00013
mock+75ppm fumagillin	0.77	0.00013
mock+1ppb clothianidin	0.8	0.00013
mock+10ppb clothianidin	0.8	0.00016
FHV+0.16 ppb thyme oil	1.22	0.023
FHV+25ppm fumagillin	0.81	0.0001
FHV+75ppm fumagillin	0.78	0.00028
FHV+1ppb clothianidin	0.86	0.003
FHV+10ppb clothianidin	0.82	0.0021
DWV+0.16 ppb thyme oil	1.21	0.0022
DWV+25ppm fumagillin	0.79	0.0002
DWV+75ppm fumagillin	0.7	0.0031
DWV+1ppb clothianidin	0.8	0.0022
DWV+10ppb clothianidin	0.55	0.0002
SINV+0.16 ppb thyme oil	1.4	0.024
SINV+25ppm fumagillin	0.85	0.024
SINV+75ppm fumagillin	0.77	0.024
SINV+1ppb clothianidin	0.79	0.024
SINV+10ppb clothianidin	0.8	0.0021
Replicate 2
Treatment	mean dcr-like fold change	p-value
mock+0.16 ppb thyme oil	1.86	0.0001
mock+25ppm fumagillin	0.77	0.0026
mock+75ppm fumagillin	0.77	0.0026
mock+1ppb clothianidin	0.75	0.0019
mock+10ppb clothianidin	0.72	0.0001
FHV+0.16 ppb thyme oil	1.57	8.2 x 10-5
FHV+25ppm fumagillin	0.4	0.0063
FHV+75ppm fumagillin	0.34	8.2 x 10-5
FHV+1ppb clothianidin	0.81	0.00054
FHV+10ppb clothianidin	0.49	0.0031
DWV+0.16 ppb thyme oil	1.66	0.0002
DWV+25ppm fumagillin	0.58	0.00012
DWV+75ppm fumagillin	0.49	0.00012
DWV+1ppb clothianidin	0.67	0.04
DWV+10ppb clothianidin	0.76	0.063
SINV+0.16 ppb thyme oil	1.68	8.2 x 10-5
SINV+25ppm fumagillin	0.81	0.014
SINV+75ppm fumagillin	0.66	0.018
SINV+1ppb clothianidin	0.74	0.0016
SINV+10ppb clothianidin	0.79	8.2 x 10-5
Replicate 3
Treatment	mean dcr-like fold change	p-value
mock+0.16 ppb thyme oil	1.4	0.001
mock+25ppm fumagillin	0.51	0.00015
mock+75ppm fumagillin	0.51	0.00015
mock+1ppb clothianidin	0.69	0.00015
mock+10ppb clothianidin	0.78	0.0011
FHV+0.16 ppb thyme oil	1.26	0.0019
FHV+25ppm fumagillin	0.76	0.0027
FHV+75ppm fumagillin	0.8	0.0001
FHV+1ppb clothianidin	0.9	0.023
FHV+10ppb clothianidin	0.91	0.023
DWV+0.16 ppb thyme oil	1.28	0.00012
DWV+25ppm fumagillin	0.86	0.013
DWV+75ppm fumagillin	0.5	0.0001
DWV+1ppb clothianidin	0.91	0.013
DWV+10ppb clothianidin	0.83	0.0064
SINV+0.16 ppb thyme oil	1.13	0.013
SINV+25ppm fumagillin	0.85	0.013
SINV+75ppm fumagillin	0.58	0.00012
SINV+1ppb clothianidin	0.79	0.0024
SINV+10ppb clothianidin	0.99	0.71

## Sheet: Table S9
Table S9- Full data set used to produce Figure 3B and supplementary Figure S3
The relative expression of ago2 was measured using qPCR.
The fold change was calculated using the ΔΔCt method with normalization to the housekeeping gene rpl8 and the control group (mock or virus-infected).
Treatment	Unique Identifier	Replicate	ago2 fold change
mock	mock only a	1	1
mock	mock only b	1	1
mock	mock only c	1	1
mock	mock only d	1	1
mock	mock only e	1	1
mock	mock only f	1	1
mock	mock only g	1	1
mock	mock only h	1	1
mock	mock only i	1	1
mock	mock only j	1	1
mock	mock only k	1	1
mock	mock only l	1	1
mock+0.16 ppb thyme oil	mock+0.16 ppb thyme oil a	1	1.39248
mock+0.16 ppb thyme oil	mock+0.16 ppb thyme oil b	1	1.19465
mock+0.16 ppb thyme oil	mock+0.16 ppb thyme oil c	1	1.12322
mock+0.16 ppb thyme oil	mock+0.16 ppb thyme oil d	1	1.16179
mock+0.16 ppb thyme oil	mock+0.16 ppb thyme oil e	1	1.11808
mock+0.16 ppb thyme oil	mock+0.16 ppb thyme oil f	1	1.10129
mock+0.16 ppb thyme oil	mock+0.16 ppb thyme oil g	1	1.11401
mock+0.16 ppb thyme oil	mock+0.16 ppb thyme oil h	1	1.12895
mock+0.16 ppb thyme oil	mock+0.16 ppb thyme oil i	1	1.21875
mock+0.16 ppb thyme oil	mock+0.16 ppb thyme oil j	1	1.19591
mock+0.16 ppb thyme oil	mock+0.16 ppb thyme oil k	1	1.24692
mock+0.16 ppb thyme oil	mock+0.16 ppb thyme oil l	1	0.652786
mock+25ppm fumagillin	mock+25ppm fumagillin a	1	0.612593
mock+25ppm fumagillin	mock+25ppm fumagillin b	1	0.693503
mock+25ppm fumagillin	mock+25ppm fumagillin c	1	0.72033
mock+25ppm fumagillin	mock+25ppm fumagillin d	1	0.723357
mock+25ppm fumagillin	mock+25ppm fumagillin e	1	0.744521
mock+25ppm fumagillin	mock+25ppm fumagillin f	1	0.704383
mock+25ppm fumagillin	mock+25ppm fumagillin g	1	0.694791
mock+25ppm fumagillin	mock+25ppm fumagillin h	1	0.76258
mock+25ppm fumagillin	mock+25ppm fumagillin i	1	0.72589
mock+25ppm fumagillin	mock+25ppm fumagillin j	1	0.828918
mock+25ppm fumagillin	mock+25ppm fumagillin k	1	0.88994
mock+25ppm fumagillin	mock+25ppm fumagillin l	1	0.463691
mock+75ppm fumagillin	mock+75ppm fumagillin a	1	0.794049
mock+75ppm fumagillin	mock+75ppm fumagillin b	1	0.722357
mock+75ppm fumagillin	mock+75ppm fumagillin c	1	0.801111
mock+75ppm fumagillin	mock+75ppm fumagillin d	1	0.781799
mock+75ppm fumagillin	mock+75ppm fumagillin e	1	0.794834
mock+75ppm fumagillin	mock+75ppm fumagillin f	1	0.706951
mock+75ppm fumagillin	mock+75ppm fumagillin g	1	0.734377
mock+75ppm fumagillin	mock+75ppm fumagillin h	1	0.743453
mock+75ppm fumagillin	mock+75ppm fumagillin i	1	0.737862
mock+75ppm fumagillin	mock+75ppm fumagillin j	1	0.725519
mock+75ppm fumagillin	mock+75ppm fumagillin k	1	0.671654
mock+75ppm fumagillin	mock+75ppm fumagillin l	1	0.338418
mock+1ppb clothianidin	mock+1ppb clothianidin a	1	0.742709
mock+1ppb clothianidin	mock+1ppb clothianidin b	1	0.88166
mock+1ppb clothianidin	mock+1ppb clothianidin c	1	0.849551
mock+1ppb clothianidin	mock+1ppb clothianidin d	1	0.857918
mock+1ppb clothianidin	mock+1ppb clothianidin e	1	0.833015
mock+1ppb clothianidin	mock+1ppb clothianidin f	1	0.775917
mock+1ppb clothianidin	mock+1ppb clothianidin g	1	0.809872
mock+1ppb clothianidin	mock+1ppb clothianidin h	1	0.841683
mock+1ppb clothianidin	mock+1ppb clothianidin i	1	0.918592
mock+1ppb clothianidin	mock+1ppb clothianidin j	1	1.02228
mock+1ppb clothianidin	mock+1ppb clothianidin k	1	0.925768
mock+1ppb clothianidin	mock+1ppb clothianidin l	1	0.46185
mock+10ppb clothianidin	mock+10ppb clothianidin a	1	0.793166
mock+10ppb clothianidin	mock+10ppb clothianidin b	1	0.710775
mock+10ppb clothianidin	mock+10ppb clothianidin c	1	0.706323
mock+10ppb clothianidin	mock+10ppb clothianidin d	1	0.762006
mock+10ppb clothianidin	mock+10ppb clothianidin e	1	0.769831
mock+10ppb clothianidin	mock+10ppb clothianidin f	1	0.689605
mock+10ppb clothianidin	mock+10ppb clothianidin g	1	0.720468
mock+10ppb clothianidin	mock+10ppb clothianidin h	1	0.650193
mock+10ppb clothianidin	mock+10ppb clothianidin i	1	0.703007
mock+10ppb clothianidin	mock+10ppb clothianidin j	1	0.744909
mock+10ppb clothianidin	mock+10ppb clothianidin k	1	0.703365
mock	mock only a	2	1
mock	mock only b	2	1
mock	mock only c	2	1
mock	mock only d	2	1
mock	mock only e	2	1
mock	mock only f	2	1
mock	mock only g	2	1
mock	mock only h	2	1
mock	mock only i	2	1
mock	mock only j	2	1
mock	mock only k	2	1
mock	mock only l	2	1
mock+0.16 ppb thyme oil	mock+0.16 ppb thyme oil a	2	1.59838
mock+0.16 ppb thyme oil	mock+0.16 ppb thyme oil b	2	1.87647
mock+0.16 ppb thyme oil	mock+0.16 ppb thyme oil c	2	1.854
mock+0.16 ppb thyme oil	mock+0.16 ppb thyme oil d	2	1.81231
mock+0.16 ppb thyme oil	mock+0.16 ppb thyme oil e	2	1.74537
mock+0.16 ppb thyme oil	mock+0.16 ppb thyme oil f	2	1.76932
mock+0.16 ppb thyme oil	mock+0.16 ppb thyme oil g	2	1.77477
mock+0.16 ppb thyme oil	mock+0.16 ppb thyme oil h	2	1.77071
mock+0.16 ppb thyme oil	mock+0.16 ppb thyme oil i	2	1.90545
mock+0.16 ppb thyme oil	mock+0.16 ppb thyme oil j	2	1.91191
mock+0.16 ppb thyme oil	mock+0.16 ppb thyme oil k	2	1.93581
mock+0.16 ppb thyme oil	mock+0.16 ppb thyme oil l	2	2.25725
mock+25ppm fumagillin	mock+25ppm fumagillin a	2	0.628646
mock+25ppm fumagillin	mock+25ppm fumagillin b	2	0.683228
mock+25ppm fumagillin	mock+25ppm fumagillin c	2	0.692801
mock+25ppm fumagillin	mock+25ppm fumagillin d	2	0.721033
mock+25ppm fumagillin	mock+25ppm fumagillin e	2	0.723957
mock+25ppm fumagillin	mock+25ppm fumagillin f	2	0.837407
mock+25ppm fumagillin	mock+25ppm fumagillin g	2	0.857663
mock+25ppm fumagillin	mock+25ppm fumagillin h	2	0.798849
mock+25ppm fumagillin	mock+25ppm fumagillin i	2	0.805436
mock+25ppm fumagillin	mock+25ppm fumagillin j	2	0.802348
mock+25ppm fumagillin	mock+25ppm fumagillin k	2	0.7802
mock+75ppm fumagillin	mock+75ppm fumagillin a	2	0.811478
mock+75ppm fumagillin	mock+75ppm fumagillin b	2	0.900235
mock+75ppm fumagillin	mock+75ppm fumagillin c	2	0.88114
mock+75ppm fumagillin	mock+75ppm fumagillin d	2	0.832354
mock+75ppm fumagillin	mock+75ppm fumagillin e	2	0.79751
mock+75ppm fumagillin	mock+75ppm fumagillin f	2	0.793395
mock+75ppm fumagillin	mock+75ppm fumagillin g	2	0.793832
mock+75ppm fumagillin	mock+75ppm fumagillin h	2	0.837658
mock+75ppm fumagillin	mock+75ppm fumagillin i	2	0.859219
mock+75ppm fumagillin	mock+75ppm fumagillin j	2	0.855581
mock+75ppm fumagillin	mock+75ppm fumagillin k	2	0.918285
mock+1ppb clothianidin	mock+1ppb clothianidin a	2	0.522039
mock+1ppb clothianidin	mock+1ppb clothianidin b	2	0.640585
mock+1ppb clothianidin	mock+1ppb clothianidin c	2	0.628637
mock+1ppb clothianidin	mock+1ppb clothianidin d	2	0.624336
mock+1ppb clothianidin	mock+1ppb clothianidin e	2	0.58295
mock+1ppb clothianidin	mock+1ppb clothianidin f	2	0.575701
mock+1ppb clothianidin	mock+1ppb clothianidin g	2	0.592392
mock+1ppb clothianidin	mock+1ppb clothianidin h	2	0.570048
mock+1ppb clothianidin	mock+1ppb clothianidin i	2	0.669069
mock+1ppb clothianidin	mock+1ppb clothianidin j	2	0.669331
mock+1ppb clothianidin	mock+1ppb clothianidin k	2	0.714104
mock+1ppb clothianidin	mock+1ppb clothianidin l	2	0.675768
mock+10ppb clothianidin	mock+10ppb clothianidin a	2	0.413155
mock+10ppb clothianidin	mock+10ppb clothianidin b	2	0.549493
mock+10ppb clothianidin	mock+10ppb clothianidin c	2	0.557562
mock+10ppb clothianidin	mock+10ppb clothianidin d	2	0.550275
mock+10ppb clothianidin	mock+10ppb clothianidin e	2	0.512309
mock+10ppb clothianidin	mock+10ppb clothianidin f	2	0.502572
mock+10ppb clothianidin	mock+10ppb clothianidin g	2	0.545803
mock+10ppb clothianidin	mock+10ppb clothianidin h	2	0.539873
mock+10ppb clothianidin	mock+10ppb clothianidin i	2	0.631047
mock+10ppb clothianidin	mock+10ppb clothianidin j	2	0.649334
mock+10ppb clothianidin	mock+10ppb clothianidin k	2	0.638225
mock+10ppb clothianidin	mock+10ppb clothianidin l	2	0.663447
mock	mock only a	3	1
mock	mock only b	3	1
mock	mock only c	3	1
mock	mock only d	3	1
mock	mock only e	3	1
mock	mock only f	3	1
mock	mock only g	3	1
mock	mock only h	3	1
mock	mock only i	3	1
mock	mock only j	3	1
mock	mock only k	3	1
mock+0.16 ppb thyme oil	mock+0.16 ppb thyme oil a	3	1.69138
mock+0.16 ppb thyme oil	mock+0.16 ppb thyme oil b	3	1.6924
mock+0.16 ppb thyme oil	mock+0.16 ppb thyme oil c	3	1.7398
mock+0.16 ppb thyme oil	mock+0.16 ppb thyme oil d	3	1.80965
mock+0.16 ppb thyme oil	mock+0.16 ppb thyme oil e	3	1.82728
mock+0.16 ppb thyme oil	mock+0.16 ppb thyme oil f	3	1.92724
mock+0.16 ppb thyme oil	mock+0.16 ppb thyme oil g	3	1.94406
mock+0.16 ppb thyme oil	mock+0.16 ppb thyme oil h	3	1.84446
mock+0.16 ppb thyme oil	mock+0.16 ppb thyme oil i	3	1.85236
mock+0.16 ppb thyme oil	mock+0.16 ppb thyme oil j	3	1.84672
mock+0.16 ppb thyme oil	mock+0.16 ppb thyme oil k	3	1.07936
mock+25ppm fumagillin	mock+25ppm fumagillin a	3	0.468771
mock+25ppm fumagillin	mock+25ppm fumagillin b	3	0.542101
mock+25ppm fumagillin	mock+25ppm fumagillin c	3	0.565625
mock+25ppm fumagillin	mock+25ppm fumagillin d	3	0.606123
mock+25ppm fumagillin	mock+25ppm fumagillin e	3	0.628719
mock+25ppm fumagillin	mock+25ppm fumagillin f	3	0.667765
mock+25ppm fumagillin	mock+25ppm fumagillin g	3	0.574761
mock+25ppm fumagillin	mock+25ppm fumagillin h	3	0.560195
mock+25ppm fumagillin	mock+25ppm fumagillin i	3	0.568776
mock+25ppm fumagillin	mock+25ppm fumagillin j	3	0.78304
mock+25ppm fumagillin	mock+25ppm fumagillin k	3	0.537935
mock+75ppm fumagillin	mock+75ppm fumagillin a	3	0.845866
mock+75ppm fumagillin	mock+75ppm fumagillin b	3	0.66237
mock+75ppm fumagillin	mock+75ppm fumagillin c	3	0.657924
mock+75ppm fumagillin	mock+75ppm fumagillin d	3	0.913604
mock+75ppm fumagillin	mock+75ppm fumagillin e	3	0.877777
mock+75ppm fumagillin	mock+75ppm fumagillin f	3	1.02636
mock+75ppm fumagillin	mock+75ppm fumagillin g	3	0.903065
mock+75ppm fumagillin	mock+75ppm fumagillin h	3	1.03087
mock+75ppm fumagillin	mock+75ppm fumagillin i	3	1.1012
mock+75ppm fumagillin	mock+75ppm fumagillin j	3	1.08702
mock+75ppm fumagillin	mock+75ppm fumagillin k	3	0.648642
mock+1ppb clothianidin	mock+1ppb clothianidin a	3	0.664298
mock+1ppb clothianidin	mock+1ppb clothianidin b	3	0.521204
mock+1ppb clothianidin	mock+1ppb clothianidin c	3	0.558892
mock+1ppb clothianidin	mock+1ppb clothianidin d	3	0.599216
mock+1ppb clothianidin	mock+1ppb clothianidin e	3	0.581303
mock+1ppb clothianidin	mock+1ppb clothianidin f	3	0.947283
mock+1ppb clothianidin	mock+1ppb clothianidin g	3	0.807254
mock+1ppb clothianidin	mock+1ppb clothianidin h	3	0.766567
mock+1ppb clothianidin	mock+1ppb clothianidin i	3	0.810124
mock+1ppb clothianidin	mock+1ppb clothianidin j	3	0.850122
mock+1ppb clothianidin	mock+1ppb clothianidin k	3	0.490752
mock+10ppb clothianidin	mock+10ppb clothianidin a	3	0.538482
mock+10ppb clothianidin	mock+10ppb clothianidin b	3	0.723861
mock+10ppb clothianidin	mock+10ppb clothianidin c	3	0.855098
mock+10ppb clothianidin	mock+10ppb clothianidin d	3	0.907446
mock+10ppb clothianidin	mock+10ppb clothianidin e	3	0.965154
mock+10ppb clothianidin	mock+10ppb clothianidin f	3	0.973244
mock+10ppb clothianidin	mock+10ppb clothianidin g	3	0.834016
mock+10ppb clothianidin	mock+10ppb clothianidin h	3	0.789917
mock+10ppb clothianidin	mock+10ppb clothianidin i	3	0.800864
mock+10ppb clothianidin	mock+10ppb clothianidin j	3	0.972996
mock+10ppb clothianidin	mock+10ppb clothianidin k	3	0.600182
FHV	FHV only a	1	1
FHV	FHV only b	1	1
FHV	FHV only c	1	1
FHV	FHV only d	1	1
FHV	FHV only e	1	1
FHV	FHV only f	1	1
FHV	FHV only g	1	1
FHV	FHV only h	1	1
FHV	FHV only i	1	1
FHV	FHV only j	1	1
FHV	FHV only k	1	1
FHV	FHV only l	1	1
FHV+0.16 ppb thyme oil	FHV+0.16 ppb thyme oil a	1	1.02624
FHV+0.16 ppb thyme oil	FHV+0.16 ppb thyme oil b	1	1.0496
FHV+0.16 ppb thyme oil	FHV+0.16 ppb thyme oil c	1	1.10996
FHV+0.16 ppb thyme oil	FHV+0.16 ppb thyme oil d	1	1.16678
FHV+0.16 ppb thyme oil	FHV+0.16 ppb thyme oil e	1	1.10929
FHV+0.16 ppb thyme oil	FHV+0.16 ppb thyme oil f	1	1.19595
FHV+0.16 ppb thyme oil	FHV+0.16 ppb thyme oil g	1	1.18488
FHV+0.16 ppb thyme oil	FHV+0.16 ppb thyme oil h	1	1.77735
FHV+0.16 ppb thyme oil	FHV+0.16 ppb thyme oil i	1	1.80131
FHV+0.16 ppb thyme oil	FHV+0.16 ppb thyme oil j	1	1.87024
FHV+0.16 ppb thyme oil	FHV+0.16 ppb thyme oil k	1	1.95207
FHV+0.16 ppb thyme oil	FHV+0.16 ppb thyme oil l	1	1.96491
FHV+25ppm fumagillin	FHV+25ppm fumagillin a	1	0.846288
FHV+25ppm fumagillin	FHV+25ppm fumagillin b	1	0.91189
FHV+25ppm fumagillin	FHV+25ppm fumagillin c	1	0.92963
FHV+25ppm fumagillin	FHV+25ppm fumagillin d	1	0.900243
FHV+25ppm fumagillin	FHV+25ppm fumagillin e	1	0.824269
FHV+25ppm fumagillin	FHV+25ppm fumagillin f	1	0.916293
FHV+25ppm fumagillin	FHV+25ppm fumagillin g	1	0.899236
FHV+25ppm fumagillin	FHV+25ppm fumagillin h	1	0.850987
FHV+25ppm fumagillin	FHV+25ppm fumagillin i	1	0.831385
FHV+25ppm fumagillin	FHV+25ppm fumagillin j	1	0.836872
FHV+25ppm fumagillin	FHV+25ppm fumagillin k	1	0.804152
FHV+25ppm fumagillin	FHV+25ppm fumagillin l	1	1.0044
FHV+75ppm fumagillin	FHV+75ppm fumagillin a	1	0.674938
FHV+75ppm fumagillin	FHV+75ppm fumagillin b	1	0.851852
FHV+75ppm fumagillin	FHV+75ppm fumagillin c	1	0.73221
FHV+75ppm fumagillin	FHV+75ppm fumagillin d	1	0.717285
FHV+75ppm fumagillin	FHV+75ppm fumagillin e	1	0.758084
FHV+75ppm fumagillin	FHV+75ppm fumagillin f	1	0.93171
FHV+75ppm fumagillin	FHV+75ppm fumagillin g	1	0.887861
FHV+75ppm fumagillin	FHV+75ppm fumagillin h	1	0.925395
FHV+75ppm fumagillin	FHV+75ppm fumagillin i	1	0.976035
FHV+1ppb clothianidin	FHV+1ppb clothianidin a	1	0.853067
FHV+1ppb clothianidin	FHV+1ppb clothianidin b	1	0.830745
FHV+1ppb clothianidin	FHV+1ppb clothianidin c	1	0.792791
FHV+1ppb clothianidin	FHV+1ppb clothianidin d	1	0.785977
FHV+1ppb clothianidin	FHV+1ppb clothianidin e	1	0.762376
FHV+1ppb clothianidin	FHV+1ppb clothianidin f	1	0.799888
FHV+1ppb clothianidin	FHV+1ppb clothianidin g	1	0.792192
FHV+1ppb clothianidin	FHV+1ppb clothianidin h	1	0.750043
FHV+1ppb clothianidin	FHV+1ppb clothianidin i	1	0.823943
FHV+1ppb clothianidin	FHV+1ppb clothianidin j	1	0.964449
FHV+1ppb clothianidin	FHV+1ppb clothianidin k	1	1.27058
FHV+10ppb clothianidin	FHV+10ppb clothianidin a	1	0.717559
FHV+10ppb clothianidin	FHV+10ppb clothianidin b	1	0.940582
FHV+10ppb clothianidin	FHV+10ppb clothianidin c	1	0.878148
FHV+10ppb clothianidin	FHV+10ppb clothianidin d	1	1.01975
FHV+10ppb clothianidin	FHV+10ppb clothianidin e	1	0.936037
FHV+10ppb clothianidin	FHV+10ppb clothianidin f	1	0.966776
FHV+10ppb clothianidin	FHV+10ppb clothianidin g	1	0.960518
FHV+10ppb clothianidin	FHV+10ppb clothianidin h	1	0.933193
FHV+10ppb clothianidin	FHV+10ppb clothianidin i	1	0.960584
FHV+10ppb clothianidin	FHV+10ppb clothianidin j	1	0.92435
FHV+10ppb clothianidin	FHV+10ppb clothianidin k	1	0.874055
FHV+10ppb clothianidin	FHV+10ppb clothianidin l	1	0.879437
FHV	FHV only a	2	1
FHV	FHV only b	2	1
FHV	FHV only c	2	1
FHV	FHV only d	2	1
FHV	FHV only e	2	1
FHV	FHV only f	2	1
FHV	FHV only g	2	1
FHV	FHV only h	2	1
FHV	FHV only i	2	1
FHV	FHV only j	2	1
FHV	FHV only k	2	1
FHV	FHV only l	2	1
FHV+0.16 ppb thyme oil	FHV+0.16 ppb thyme oil a	2	1.56784
FHV+0.16 ppb thyme oil	FHV+0.16 ppb thyme oil b	2	1.57748
FHV+0.16 ppb thyme oil	FHV+0.16 ppb thyme oil c	2	1.42211
FHV+0.16 ppb thyme oil	FHV+0.16 ppb thyme oil d	2	1.39596
FHV+0.16 ppb thyme oil	FHV+0.16 ppb thyme oil e	2	1.23585
FHV+0.16 ppb thyme oil	FHV+0.16 ppb thyme oil f	2	1.22685
FHV+0.16 ppb thyme oil	FHV+0.16 ppb thyme oil g	2	1.30813
FHV+0.16 ppb thyme oil	FHV+0.16 ppb thyme oil h	2	1.3729
FHV+0.16 ppb thyme oil	FHV+0.16 ppb thyme oil i	2	1.37966
FHV+0.16 ppb thyme oil	FHV+0.16 ppb thyme oil j	2	1.58567
FHV+0.16 ppb thyme oil	FHV+0.16 ppb thyme oil k	2	1.5279
FHV+0.16 ppb thyme oil	FHV+0.16 ppb thyme oil l	2	1.39205
FHV+25ppm fumagillin	FHV+25ppm fumagillin a	2	0.477419
FHV+25ppm fumagillin	FHV+25ppm fumagillin b	2	0.487243
FHV+25ppm fumagillin	FHV+25ppm fumagillin c	2	0.468613
FHV+25ppm fumagillin	FHV+25ppm fumagillin d	2	0.466397
FHV+25ppm fumagillin	FHV+25ppm fumagillin e	2	0.442212
FHV+25ppm fumagillin	FHV+25ppm fumagillin f	2	0.436735
FHV+25ppm fumagillin	FHV+25ppm fumagillin g	2	0.421622
FHV+25ppm fumagillin	FHV+25ppm fumagillin h	2	0.441573
FHV+25ppm fumagillin	FHV+25ppm fumagillin i	2	0.47589
FHV+25ppm fumagillin	FHV+25ppm fumagillin j	2	0.494417
FHV+25ppm fumagillin	FHV+25ppm fumagillin k	2	0.514882
FHV+25ppm fumagillin	FHV+25ppm fumagillin l	2	0.5684
FHV+75ppm fumagillin	FHV+75ppm fumagillin a	2	0.237255
FHV+75ppm fumagillin	FHV+75ppm fumagillin b	2	0.248871
FHV+75ppm fumagillin	FHV+75ppm fumagillin c	2	0.248273
FHV+75ppm fumagillin	FHV+75ppm fumagillin d	2	0.272511
FHV+75ppm fumagillin	FHV+75ppm fumagillin e	2	0.316834
FHV+75ppm fumagillin	FHV+75ppm fumagillin f	2	0.309644
FHV+75ppm fumagillin	FHV+75ppm fumagillin g	2	0.300609
FHV+75ppm fumagillin	FHV+75ppm fumagillin h	2	0.455566
FHV+75ppm fumagillin	FHV+75ppm fumagillin i	2	0.481905
FHV+75ppm fumagillin	FHV+75ppm fumagillin j	2	0.453615
FHV+75ppm fumagillin	FHV+75ppm fumagillin k	2	0.563729
FHV+1ppb clothianidin	FHV+1ppb clothianidin a	2	0.571041
FHV+1ppb clothianidin	FHV+1ppb clothianidin b	2	0.6118
FHV+1ppb clothianidin	FHV+1ppb clothianidin c	2	0.777108
FHV+1ppb clothianidin	FHV+1ppb clothianidin d	2	0.822115
FHV+1ppb clothianidin	FHV+1ppb clothianidin e	2	0.814037
FHV+1ppb clothianidin	FHV+1ppb clothianidin f	2	0.87121
FHV+1ppb clothianidin	FHV+1ppb clothianidin g	2	0.95193
FHV+1ppb clothianidin	FHV+1ppb clothianidin h	2	0.994743
FHV+1ppb clothianidin	FHV+1ppb clothianidin i	2	1.31885
FHV+1ppb clothianidin	FHV+1ppb clothianidin j	2	1.33355
FHV+1ppb clothianidin	FHV+1ppb clothianidin k	2	1.19723
FHV+10ppb clothianidin	FHV+10ppb clothianidin a	2	0.380457
FHV+10ppb clothianidin	FHV+10ppb clothianidin b	2	0.354209
FHV+10ppb clothianidin	FHV+10ppb clothianidin c	2	0.370022
FHV+10ppb clothianidin	FHV+10ppb clothianidin d	2	0.365487
FHV+10ppb clothianidin	FHV+10ppb clothianidin e	2	0.32744
FHV+10ppb clothianidin	FHV+10ppb clothianidin f	2	0.412943
FHV+10ppb clothianidin	FHV+10ppb clothianidin g	2	0.40838
FHV+10ppb clothianidin	FHV+10ppb clothianidin h	2	0.47984
FHV+10ppb clothianidin	FHV+10ppb clothianidin i	2	0.641721
FHV+10ppb clothianidin	FHV+10ppb clothianidin j	2	0.941393
FHV	FHV only a	3	1
FHV	FHV only b	3	1
FHV	FHV only c	3	1
FHV	FHV only d	3	1
FHV	FHV only e	3	1
FHV	FHV only f	3	1
FHV	FHV only g	3	1
FHV	FHV only h	3	1
FHV	FHV only i	3	1
FHV	FHV only j	3	1
FHV	FHV only k	3	1
FHV	FHV only l	3	1
FHV+0.16 ppb thyme oil	FHV+0.16 ppb thyme oil a	3	1.28736
FHV+0.16 ppb thyme oil	FHV+0.16 ppb thyme oil b	3	1.04014
FHV+0.16 ppb thyme oil	FHV+0.16 ppb thyme oil c	3	1.1146
FHV+0.16 ppb thyme oil	FHV+0.16 ppb thyme oil d	3	1.32587
FHV+0.16 ppb thyme oil	FHV+0.16 ppb thyme oil e	3	1.43588
FHV+0.16 ppb thyme oil	FHV+0.16 ppb thyme oil f	3	1.35682
FHV+0.16 ppb thyme oil	FHV+0.16 ppb thyme oil g	3	1.25137
FHV+0.16 ppb thyme oil	FHV+0.16 ppb thyme oil h	3	1.34485
FHV+0.16 ppb thyme oil	FHV+0.16 ppb thyme oil i	3	1.20299
FHV+0.16 ppb thyme oil	FHV+0.16 ppb thyme oil j	3	1.23846
FHV+0.16 ppb thyme oil	FHV+0.16 ppb thyme oil k	3	1.20342
FHV+0.16 ppb thyme oil	FHV+0.16 ppb thyme oil l	3	0.944619
FHV+25ppm fumagillin	FHV+25ppm fumagillin a	3	0.687111
FHV+25ppm fumagillin	FHV+25ppm fumagillin b	3	0.947394
FHV+25ppm fumagillin	FHV+25ppm fumagillin c	3	1.02089
FHV+25ppm fumagillin	FHV+25ppm fumagillin d	3	0.865198
FHV+25ppm fumagillin	FHV+25ppm fumagillin e	3	0.846098
FHV+25ppm fumagillin	FHV+25ppm fumagillin f	3	0.818279
FHV+25ppm fumagillin	FHV+25ppm fumagillin g	3	0.83177
FHV+25ppm fumagillin	FHV+25ppm fumagillin h	3	0.809785
FHV+25ppm fumagillin	FHV+25ppm fumagillin i	3	0.751785
FHV+25ppm fumagillin	FHV+25ppm fumagillin j	3	0.914456
FHV+25ppm fumagillin	FHV+25ppm fumagillin k	3	0.765819
FHV+25ppm fumagillin	FHV+25ppm fumagillin l	3	0.534466
FHV+75ppm fumagillin	FHV+75ppm fumagillin a	3	0.695088
FHV+75ppm fumagillin	FHV+75ppm fumagillin b	3	0.776169
FHV+75ppm fumagillin	FHV+75ppm fumagillin c	3	0.861048
FHV+75ppm fumagillin	FHV+75ppm fumagillin d	3	0.749841
FHV+75ppm fumagillin	FHV+75ppm fumagillin e	3	0.723842
FHV+75ppm fumagillin	FHV+75ppm fumagillin f	3	0.810299
FHV+75ppm fumagillin	FHV+75ppm fumagillin g	3	0.698257
FHV+75ppm fumagillin	FHV+75ppm fumagillin h	3	0.738793
FHV+75ppm fumagillin	FHV+75ppm fumagillin i	3	0.666718
FHV+75ppm fumagillin	FHV+75ppm fumagillin j	3	0.57776
FHV+75ppm fumagillin	FHV+75ppm fumagillin k	3	0.523367
FHV+75ppm fumagillin	FHV+75ppm fumagillin l	3	0.445271
FHV+1ppb clothianidin	FHV+1ppb clothianidin a	3	0.805011
FHV+1ppb clothianidin	FHV+1ppb clothianidin b	3	0.679752
FHV+1ppb clothianidin	FHV+1ppb clothianidin c	3	1.0818
FHV+1ppb clothianidin	FHV+1ppb clothianidin d	3	0.987934
FHV+1ppb clothianidin	FHV+1ppb clothianidin e	3	1.01552
FHV+1ppb clothianidin	FHV+1ppb clothianidin f	3	0.919327
FHV+1ppb clothianidin	FHV+1ppb clothianidin g	3	0.839602
FHV+1ppb clothianidin	FHV+1ppb clothianidin h	3	0.663141
FHV+1ppb clothianidin	FHV+1ppb clothianidin i	3	0.640847
FHV+1ppb clothianidin	FHV+1ppb clothianidin j	3	0.971962
FHV+1ppb clothianidin	FHV+1ppb clothianidin k	3	0.993449
FHV+1ppb clothianidin	FHV+1ppb clothianidin l	3	0.681306
FHV+10ppb clothianidin	FHV+10ppb clothianidin a	3	0.988886
FHV+10ppb clothianidin	FHV+10ppb clothianidin b	3	0.804949
FHV+10ppb clothianidin	FHV+10ppb clothianidin c	3	0.79003
FHV+10ppb clothianidin	FHV+10ppb clothianidin d	3	0.659568
FHV+10ppb clothianidin	FHV+10ppb clothianidin e	3	0.578028
FHV+10ppb clothianidin	FHV+10ppb clothianidin f	3	0.902337
FHV+10ppb clothianidin	FHV+10ppb clothianidin g	3	0.936885
FHV+10ppb clothianidin	FHV+10ppb clothianidin h	3	0.768004
FHV+10ppb clothianidin	FHV+10ppb clothianidin i	3	0.752361
FHV+10ppb clothianidin	FHV+10ppb clothianidin j	3	0.639256
FHV+10ppb clothianidin	FHV+10ppb clothianidin k	3	0.61898
FHV+10ppb clothianidin	FHV+10ppb clothianidin l	3	0.404071
DWV	DWV only a	1	1
DWV	DWV only b	1	1
DWV	DWV only c	1	1
DWV	DWV only d	1	1
DWV	DWV only e	1	1
DWV	DWV only f	1	1
DWV	DWV only g	1	1
DWV	DWV only h	1	1
DWV	DWV only i	1	1
DWV	DWV only j	1	1
DWV	DWV only k	1	1
DWV	DWV only l	1	1
DWV+0.16 ppb thyme oil	DWV+0.16 ppb thyme oil a	1	1.00437
DWV+0.16 ppb thyme oil	DWV+0.16 ppb thyme oil b	1	0.879951
DWV+0.16 ppb thyme oil	DWV+0.16 ppb thyme oil c	1	1.18072
DWV+0.16 ppb thyme oil	DWV+0.16 ppb thyme oil d	1	0.992626
DWV+0.16 ppb thyme oil	DWV+0.16 ppb thyme oil e	1	1.03814
DWV+0.16 ppb thyme oil	DWV+0.16 ppb thyme oil f	1	1.04247
DWV+0.16 ppb thyme oil	DWV+0.16 ppb thyme oil g	1	1.41216
DWV+0.16 ppb thyme oil	DWV+0.16 ppb thyme oil h	1	1.49884
DWV+0.16 ppb thyme oil	DWV+0.16 ppb thyme oil i	1	1.54344
DWV+0.16 ppb thyme oil	DWV+0.16 ppb thyme oil j	1	1.60592
DWV+0.16 ppb thyme oil	DWV+0.16 ppb thyme oil k	1	1.81693
DWV+25ppm fumagillin	DWV+25ppm fumagillin a	1	0.753095
DWV+25ppm fumagillin	DWV+25ppm fumagillin b	1	0.81314
DWV+25ppm fumagillin	DWV+25ppm fumagillin c	1	0.80332
DWV+25ppm fumagillin	DWV+25ppm fumagillin d	1	0.617867
DWV+25ppm fumagillin	DWV+25ppm fumagillin e	1	0.662875
DWV+25ppm fumagillin	DWV+25ppm fumagillin f	1	0.867542
DWV+25ppm fumagillin	DWV+25ppm fumagillin g	1	0.964477
DWV+25ppm fumagillin	DWV+25ppm fumagillin h	1	0.964095
DWV+25ppm fumagillin	DWV+25ppm fumagillin i	1	1.24017
DWV+75ppm fumagillin	DWV+75ppm fumagillin a	1	0.503146
DWV+75ppm fumagillin	DWV+75ppm fumagillin b	1	0.747337
DWV+75ppm fumagillin	DWV+75ppm fumagillin c	1	0.727557
DWV+75ppm fumagillin	DWV+75ppm fumagillin d	1	0.595989
DWV+75ppm fumagillin	DWV+75ppm fumagillin e	1	0.648475
DWV+75ppm fumagillin	DWV+75ppm fumagillin f	1	0.704005
DWV+75ppm fumagillin	DWV+75ppm fumagillin g	1	0.690457
DWV+75ppm fumagillin	DWV+75ppm fumagillin h	1	0.874419
DWV+75ppm fumagillin	DWV+75ppm fumagillin i	1	0.903342
DWV+75ppm fumagillin	DWV+75ppm fumagillin j	1	0.842888
DWV+1ppb clothianidin	DWV+1ppb clothianidin a	1	0.0155091
DWV+1ppb clothianidin	DWV+1ppb clothianidin b	1	0.401498
DWV+1ppb clothianidin	DWV+1ppb clothianidin c	1	0.456456
DWV+1ppb clothianidin	DWV+1ppb clothianidin d	1	0.385882
DWV+1ppb clothianidin	DWV+1ppb clothianidin e	1	0.412754
DWV+1ppb clothianidin	DWV+1ppb clothianidin f	1	0.519121
DWV+1ppb clothianidin	DWV+1ppb clothianidin g	1	0.545354
DWV+1ppb clothianidin	DWV+1ppb clothianidin h	1	0.610135
DWV+1ppb clothianidin	DWV+1ppb clothianidin i	1	0.626707
DWV+1ppb clothianidin	DWV+1ppb clothianidin j	1	0.546165
DWV+1ppb clothianidin	DWV+1ppb clothianidin k	1	0.667518
DWV+10ppb clothianidin	DWV+10ppb clothianidin a	1	0.442713
DWV+10ppb clothianidin	DWV+10ppb clothianidin b	1	0.479531
DWV+10ppb clothianidin	DWV+10ppb clothianidin c	1	0.527616
DWV+10ppb clothianidin	DWV+10ppb clothianidin d	1	0.39845
DWV+10ppb clothianidin	DWV+10ppb clothianidin e	1	0.406456
DWV+10ppb clothianidin	DWV+10ppb clothianidin f	1	0.435705
DWV+10ppb clothianidin	DWV+10ppb clothianidin g	1	0.460389
DWV+10ppb clothianidin	DWV+10ppb clothianidin h	1	0.448262
DWV+10ppb clothianidin	DWV+10ppb clothianidin i	1	0.463666
DWV	DWV only a	2	1
DWV	DWV only b	2	1
DWV	DWV only c	2	1
DWV	DWV only d	2	1
DWV	DWV only e	2	1
DWV	DWV only f	2	1
DWV	DWV only g	2	1
DWV	DWV only h	2	1
DWV	DWV only i	2	1
DWV	DWV only j	2	1
DWV	DWV only k	2	1
DWV	DWV only l	2	1
DWV+0.16 ppb thyme oil	DWV+0.16 ppb thyme oil a	2	1.44901
DWV+0.16 ppb thyme oil	DWV+0.16 ppb thyme oil b	2	1.7348
DWV+0.16 ppb thyme oil	DWV+0.16 ppb thyme oil c	2	1.61647
DWV+0.16 ppb thyme oil	DWV+0.16 ppb thyme oil d	2	1.6203
DWV+0.16 ppb thyme oil	DWV+0.16 ppb thyme oil e	2	1.92225
DWV+0.16 ppb thyme oil	DWV+0.16 ppb thyme oil f	2	1.81951
DWV+0.16 ppb thyme oil	DWV+0.16 ppb thyme oil g	2	1.77895
DWV+0.16 ppb thyme oil	DWV+0.16 ppb thyme oil h	2	1.56352
DWV+0.16 ppb thyme oil	DWV+0.16 ppb thyme oil i	2	1.98586
DWV+0.16 ppb thyme oil	DWV+0.16 ppb thyme oil j	2	1.86292
DWV+0.16 ppb thyme oil	DWV+0.16 ppb thyme oil k	2	1.19811
DWV+0.16 ppb thyme oil	DWV+0.16 ppb thyme oil l	2	0.883275
DWV+25ppm fumagillin	DWV+25ppm fumagillin a	2	0.408109
DWV+25ppm fumagillin	DWV+25ppm fumagillin b	2	0.416506
DWV+25ppm fumagillin	DWV+25ppm fumagillin c	2	0.769075
DWV+25ppm fumagillin	DWV+25ppm fumagillin d	2	0.922337
DWV+25ppm fumagillin	DWV+25ppm fumagillin e	2	1.00462
DWV+25ppm fumagillin	DWV+25ppm fumagillin f	2	0.934286
DWV+25ppm fumagillin	DWV+25ppm fumagillin g	2	0.995512
DWV+25ppm fumagillin	DWV+25ppm fumagillin h	2	0.858567
DWV+25ppm fumagillin	DWV+25ppm fumagillin i	2	0.855907
DWV+25ppm fumagillin	DWV+25ppm fumagillin j	2	0.979758
DWV+25ppm fumagillin	DWV+25ppm fumagillin k	2	0.664206
DWV+25ppm fumagillin	DWV+25ppm fumagillin l	2	0.559977
DWV+75ppm fumagillin	DWV+75ppm fumagillin a	2	0.358762
DWV+75ppm fumagillin	DWV+75ppm fumagillin b	2	0.576423
DWV+75ppm fumagillin	DWV+75ppm fumagillin c	2	0.52708
DWV+75ppm fumagillin	DWV+75ppm fumagillin d	2	0.635372
DWV+75ppm fumagillin	DWV+75ppm fumagillin e	2	0.654664
DWV+75ppm fumagillin	DWV+75ppm fumagillin f	2	0.605925
DWV+75ppm fumagillin	DWV+75ppm fumagillin g	2	0.685718
DWV+75ppm fumagillin	DWV+75ppm fumagillin h	2	0.698326
DWV+75ppm fumagillin	DWV+75ppm fumagillin i	2	0.738916
DWV+75ppm fumagillin	DWV+75ppm fumagillin j	2	0.696034
DWV+75ppm fumagillin	DWV+75ppm fumagillin k	2	0.37353
DWV+75ppm fumagillin	DWV+75ppm fumagillin l	2	0.381374
DWV+1ppb clothianidin	DWV+1ppb clothianidin a	2	0.682164
DWV+1ppb clothianidin	DWV+1ppb clothianidin b	2	0.773109
DWV+1ppb clothianidin	DWV+1ppb clothianidin c	2	0.667082
DWV+1ppb clothianidin	DWV+1ppb clothianidin d	2	0.691222
DWV+1ppb clothianidin	DWV+1ppb clothianidin e	2	0.732504
DWV+1ppb clothianidin	DWV+1ppb clothianidin f	2	0.767909
DWV+1ppb clothianidin	DWV+1ppb clothianidin g	2	0.727676
DWV+1ppb clothianidin	DWV+1ppb clothianidin h	2	0.796478
DWV+1ppb clothianidin	DWV+1ppb clothianidin i	2	0.829139
DWV+1ppb clothianidin	DWV+1ppb clothianidin j	2	1.28193
DWV+10ppb clothianidin	DWV+10ppb clothianidin a	2	0.44954
DWV+10ppb clothianidin	DWV+10ppb clothianidin b	2	0.569009
DWV+10ppb clothianidin	DWV+10ppb clothianidin c	2	0.575235
DWV+10ppb clothianidin	DWV+10ppb clothianidin d	2	0.623399
DWV+10ppb clothianidin	DWV+10ppb clothianidin e	2	0.794459
DWV+10ppb clothianidin	DWV+10ppb clothianidin f	2	0.856631
DWV+10ppb clothianidin	DWV+10ppb clothianidin g	2	0.787072
DWV+10ppb clothianidin	DWV+10ppb clothianidin h	2	0.732247
DWV+10ppb clothianidin	DWV+10ppb clothianidin i	2	0.70347
DWV+10ppb clothianidin	DWV+10ppb clothianidin j	2	0.698946
DWV	DWV only a	3	1
DWV	DWV only b	3	1
DWV	DWV only c	3	1
DWV	DWV only d	3	1
DWV	DWV only e	3	1
DWV	DWV only f	3	1
DWV	DWV only g	3	1
DWV	DWV only h	3	1
DWV	DWV only i	3	1
DWV	DWV only j	3	1
DWV	DWV only k	3	1
DWV	DWV only l	3	1
DWV+0.16 ppb thyme oil	DWV+0.16 ppb thyme oil a	3	0.611979
DWV+0.16 ppb thyme oil	DWV+0.16 ppb thyme oil b	3	0.89381
DWV+0.16 ppb thyme oil	DWV+0.16 ppb thyme oil c	3	1.08355
DWV+0.16 ppb thyme oil	DWV+0.16 ppb thyme oil d	3	1.20585
DWV+0.16 ppb thyme oil	DWV+0.16 ppb thyme oil e	3	1.18693
DWV+0.16 ppb thyme oil	DWV+0.16 ppb thyme oil f	3	1.17863
DWV+0.16 ppb thyme oil	DWV+0.16 ppb thyme oil g	3	1.0782
DWV+0.16 ppb thyme oil	DWV+0.16 ppb thyme oil h	3	1.17947
DWV+0.16 ppb thyme oil	DWV+0.16 ppb thyme oil i	3	1.2365
DWV+0.16 ppb thyme oil	DWV+0.16 ppb thyme oil j	3	1.6012
DWV+0.16 ppb thyme oil	DWV+0.16 ppb thyme oil k	3	1.55719
DWV+25ppm fumagillin	DWV+25ppm fumagillin a	3	0.413532
DWV+25ppm fumagillin	DWV+25ppm fumagillin b	3	0.403913
DWV+25ppm fumagillin	DWV+25ppm fumagillin c	3	0.38147
DWV+25ppm fumagillin	DWV+25ppm fumagillin d	3	0.483752
DWV+25ppm fumagillin	DWV+25ppm fumagillin e	3	0.49094
DWV+25ppm fumagillin	DWV+25ppm fumagillin f	3	0.657849
DWV+25ppm fumagillin	DWV+25ppm fumagillin g	3	0.715084
DWV+25ppm fumagillin	DWV+25ppm fumagillin h	3	0.710373
DWV+25ppm fumagillin	DWV+25ppm fumagillin i	3	0.719054
DWV+25ppm fumagillin	DWV+25ppm fumagillin j	3	0.825035
DWV+25ppm fumagillin	DWV+25ppm fumagillin k	3	1.09509
DWV+25ppm fumagillin	DWV+25ppm fumagillin l	3	1.69941
DWV+75ppm fumagillin	DWV+75ppm fumagillin a	3	0.418793
DWV+75ppm fumagillin	DWV+75ppm fumagillin b	3	0.427525
DWV+75ppm fumagillin	DWV+75ppm fumagillin c	3	0.401653
DWV+75ppm fumagillin	DWV+75ppm fumagillin d	3	0.389756
DWV+75ppm fumagillin	DWV+75ppm fumagillin e	3	0.41146
DWV+75ppm fumagillin	DWV+75ppm fumagillin f	3	0.425357
DWV+75ppm fumagillin	DWV+75ppm fumagillin g	3	0.394683
DWV+75ppm fumagillin	DWV+75ppm fumagillin h	3	0.486193
DWV+75ppm fumagillin	DWV+75ppm fumagillin i	3	0.490917
DWV+75ppm fumagillin	DWV+75ppm fumagillin j	3	0.496253
DWV+75ppm fumagillin	DWV+75ppm fumagillin k	3	0.450329
DWV+75ppm fumagillin	DWV+75ppm fumagillin l	3	0.41107
DWV+1ppb clothianidin	DWV+1ppb clothianidin a	3	0.864969
DWV+1ppb clothianidin	DWV+1ppb clothianidin b	3	0.799584
DWV+1ppb clothianidin	DWV+1ppb clothianidin c	3	0.70694
DWV+1ppb clothianidin	DWV+1ppb clothianidin d	3	0.814909
DWV+1ppb clothianidin	DWV+1ppb clothianidin e	3	0.801159
DWV+1ppb clothianidin	DWV+1ppb clothianidin f	3	0.779528
DWV+1ppb clothianidin	DWV+1ppb clothianidin g	3	0.774995
DWV+1ppb clothianidin	DWV+1ppb clothianidin h	3	0.848764
DWV+1ppb clothianidin	DWV+1ppb clothianidin i	3	0.826925
DWV+1ppb clothianidin	DWV+1ppb clothianidin j	3	0.830153
DWV+1ppb clothianidin	DWV+1ppb clothianidin k	3	0.949989
DWV+1ppb clothianidin	DWV+1ppb clothianidin l	3	0.770992
DWV+10ppb clothianidin	DWV+10ppb clothianidin a	3	0.286414
DWV+10ppb clothianidin	DWV+10ppb clothianidin b	3	0.514423
DWV+10ppb clothianidin	DWV+10ppb clothianidin c	3	0.525438
DWV+10ppb clothianidin	DWV+10ppb clothianidin d	3	0.524118
DWV+10ppb clothianidin	DWV+10ppb clothianidin e	3	0.658028
DWV+10ppb clothianidin	DWV+10ppb clothianidin f	3	0.753928
DWV+10ppb clothianidin	DWV+10ppb clothianidin g	3	0.975667
DWV+10ppb clothianidin	DWV+10ppb clothianidin h	3	1.05681
DWV+10ppb clothianidin	DWV+10ppb clothianidin i	3	1.04942
SINV	SINV only a	1	1
SINV	SINV only b	1	1
SINV	SINV only c	1	1
SINV	SINV only d	1	1
SINV	SINV only e	1	1
SINV	SINV only f	1	1
SINV	SINV only g	1	1
SINV	SINV only h	1	1
SINV	SINV only i	1	1
SINV+0.16 ppb thyme oil	SINV+0.16 ppb thyme oil a	1	1.45517
SINV+0.16 ppb thyme oil	SINV+0.16 ppb thyme oil b	1	1.31592
SINV+0.16 ppb thyme oil	SINV+0.16 ppb thyme oil c	1	1.20138
SINV+0.16 ppb thyme oil	SINV+0.16 ppb thyme oil d	1	1.28255
SINV+0.16 ppb thyme oil	SINV+0.16 ppb thyme oil e	1	1.2891
SINV+0.16 ppb thyme oil	SINV+0.16 ppb thyme oil f	1	1.08768
SINV+0.16 ppb thyme oil	SINV+0.16 ppb thyme oil g	1	1.05865
SINV+0.16 ppb thyme oil	SINV+0.16 ppb thyme oil h	1	1.05927
SINV+0.16 ppb thyme oil	SINV+0.16 ppb thyme oil i	1	1.15964
SINV+25ppm fumagillin	SINV+25ppm fumagillin a	1	0.612748
SINV+25ppm fumagillin	SINV+25ppm fumagillin b	1	0.554296
SINV+25ppm fumagillin	SINV+25ppm fumagillin c	1	0.523059
SINV+25ppm fumagillin	SINV+25ppm fumagillin d	1	0.489836
SINV+25ppm fumagillin	SINV+25ppm fumagillin e	1	0.489118
SINV+25ppm fumagillin	SINV+25ppm fumagillin f	1	0.419302
SINV+25ppm fumagillin	SINV+25ppm fumagillin g	1	0.400889
SINV+25ppm fumagillin	SINV+25ppm fumagillin h	1	0.503703
SINV+25ppm fumagillin	SINV+25ppm fumagillin i	1	0.501415
SINV+75ppm fumagillin	SINV+75ppm fumagillin a	1	0.566329
SINV+75ppm fumagillin	SINV+75ppm fumagillin b	1	0.463385
SINV+75ppm fumagillin	SINV+75ppm fumagillin c	1	0.528193
SINV+75ppm fumagillin	SINV+75ppm fumagillin d	1	0.55077
SINV+75ppm fumagillin	SINV+75ppm fumagillin e	1	0.569808
SINV+75ppm fumagillin	SINV+75ppm fumagillin f	1	0.429285
SINV+75ppm fumagillin	SINV+75ppm fumagillin g	1	0.42608
SINV+75ppm fumagillin	SINV+75ppm fumagillin h	1	0.50974
SINV+75ppm fumagillin	SINV+75ppm fumagillin i	1	0.577403
SINV+1ppb clothianidin	SINV+1ppb clothianidin a	1	0.414657
SINV+1ppb clothianidin	SINV+1ppb clothianidin b	1	0.472591
SINV+1ppb clothianidin	SINV+1ppb clothianidin c	1	0.511532
SINV+1ppb clothianidin	SINV+1ppb clothianidin d	1	0.495301
SINV+1ppb clothianidin	SINV+1ppb clothianidin e	1	0.509089
SINV+1ppb clothianidin	SINV+1ppb clothianidin f	1	0.431879
SINV+1ppb clothianidin	SINV+1ppb clothianidin g	1	0.406879
SINV+1ppb clothianidin	SINV+1ppb clothianidin h	1	0.431321
SINV+1ppb clothianidin	SINV+1ppb clothianidin i	1	0.45575
SINV+10ppb clothianidin	SINV+10ppb clothianidin a	1	0.599479
SINV+10ppb clothianidin	SINV+10ppb clothianidin b	1	0.533614
SINV+10ppb clothianidin	SINV+10ppb clothianidin c	1	0.526286
SINV+10ppb clothianidin	SINV+10ppb clothianidin d	1	0.567808
SINV+10ppb clothianidin	SINV+10ppb clothianidin e	1	0.662372
SINV+10ppb clothianidin	SINV+10ppb clothianidin f	1	0.499437
SINV+10ppb clothianidin	SINV+10ppb clothianidin g	1	0.493386
SINV+10ppb clothianidin	SINV+10ppb clothianidin h	1	0.529223
SINV+10ppb clothianidin	SINV+10ppb clothianidin i	1	0.607007
SINV	SINV only a	2	1
SINV	SINV only b	2	1
SINV	SINV only c	2	1
SINV	SINV only d	2	1
SINV	SINV only e	2	1
SINV	SINV only f	2	1
SINV	SINV only g	2	1
SINV	SINV only h	2	1
SINV	SINV only i	2	1
SINV	SINV only j	2	1
SINV	SINV only k	2	1
SINV	SINV only l	2	1
SINV+0.16 ppb thyme oil	SINV+0.16 ppb thyme oil a	2	1.93047
SINV+0.16 ppb thyme oil	SINV+0.16 ppb thyme oil b	2	2.18671
SINV+0.16 ppb thyme oil	SINV+0.16 ppb thyme oil c	2	1.77643
SINV+0.16 ppb thyme oil	SINV+0.16 ppb thyme oil d	2	1.73092
SINV+0.16 ppb thyme oil	SINV+0.16 ppb thyme oil e	2	1.73638
SINV+0.16 ppb thyme oil	SINV+0.16 ppb thyme oil f	2	1.47816
SINV+0.16 ppb thyme oil	SINV+0.16 ppb thyme oil g	2	1.49298
SINV+0.16 ppb thyme oil	SINV+0.16 ppb thyme oil h	2	1.45696
SINV+0.16 ppb thyme oil	SINV+0.16 ppb thyme oil i	2	1.80052
SINV+0.16 ppb thyme oil	SINV+0.16 ppb thyme oil j	2	1.6734
SINV+0.16 ppb thyme oil	SINV+0.16 ppb thyme oil k	2	1.31751
SINV+0.16 ppb thyme oil	SINV+0.16 ppb thyme oil l	2	1.18571
SINV+25ppm fumagillin	SINV+25ppm fumagillin a	2	1.04876
SINV+25ppm fumagillin	SINV+25ppm fumagillin b	2	1.07817
SINV+25ppm fumagillin	SINV+25ppm fumagillin c	2	0.959191
SINV+25ppm fumagillin	SINV+25ppm fumagillin d	2	0.946629
SINV+25ppm fumagillin	SINV+25ppm fumagillin e	2	0.95315
SINV+25ppm fumagillin	SINV+25ppm fumagillin f	2	0.921809
SINV+25ppm fumagillin	SINV+25ppm fumagillin g	2	1.08423
SINV+25ppm fumagillin	SINV+25ppm fumagillin h	2	1.07839
SINV+25ppm fumagillin	SINV+25ppm fumagillin i	2	1.19783
SINV+25ppm fumagillin	SINV+25ppm fumagillin j	2	1.09381
SINV+25ppm fumagillin	SINV+25ppm fumagillin k	2	0.9106
SINV+25ppm fumagillin	SINV+25ppm fumagillin l	2	0.899811
SINV+75ppm fumagillin	SINV+75ppm fumagillin a	2	1.05028
SINV+75ppm fumagillin	SINV+75ppm fumagillin b	2	1.03575
SINV+75ppm fumagillin	SINV+75ppm fumagillin c	2	0.791755
SINV+75ppm fumagillin	SINV+75ppm fumagillin d	2	0.820436
SINV+75ppm fumagillin	SINV+75ppm fumagillin e	2	0.878122
SINV+75ppm fumagillin	SINV+75ppm fumagillin f	2	0.732065
SINV+75ppm fumagillin	SINV+75ppm fumagillin g	2	0.869088
SINV+75ppm fumagillin	SINV+75ppm fumagillin h	2	0.878079
SINV+75ppm fumagillin	SINV+75ppm fumagillin i	2	0.862946
SINV+75ppm fumagillin	SINV+75ppm fumagillin j	2	0.798111
SINV+75ppm fumagillin	SINV+75ppm fumagillin k	2	0.652384
SINV+75ppm fumagillin	SINV+75ppm fumagillin l	2	0.932168
SINV+1ppb clothianidin	SINV+1ppb clothianidin a	2	0.867092
SINV+1ppb clothianidin	SINV+1ppb clothianidin b	2	0.902233
SINV+1ppb clothianidin	SINV+1ppb clothianidin c	2	0.692803
SINV+1ppb clothianidin	SINV+1ppb clothianidin d	2	0.682802
SINV+1ppb clothianidin	SINV+1ppb clothianidin e	2	0.697749
SINV+1ppb clothianidin	SINV+1ppb clothianidin f	2	0.617018
SINV+1ppb clothianidin	SINV+1ppb clothianidin g	2	0.616263
SINV+1ppb clothianidin	SINV+1ppb clothianidin h	2	0.665392
SINV+1ppb clothianidin	SINV+1ppb clothianidin i	2	0.748158
SINV+1ppb clothianidin	SINV+1ppb clothianidin j	2	0.656568
SINV+1ppb clothianidin	SINV+1ppb clothianidin k	2	0.515432
SINV+1ppb clothianidin	SINV+1ppb clothianidin l	2	0.701464
SINV+10ppb clothianidin	SINV+10ppb clothianidin a	2	1.03455
SINV+10ppb clothianidin	SINV+10ppb clothianidin b	2	0.985877
SINV+10ppb clothianidin	SINV+10ppb clothianidin c	2	0.782846
SINV+10ppb clothianidin	SINV+10ppb clothianidin d	2	0.815231
SINV+10ppb clothianidin	SINV+10ppb clothianidin e	2	0.831781
SINV+10ppb clothianidin	SINV+10ppb clothianidin f	2	0.716872
SINV+10ppb clothianidin	SINV+10ppb clothianidin g	2	0.828864
SINV+10ppb clothianidin	SINV+10ppb clothianidin h	2	0.896966
SINV+10ppb clothianidin	SINV+10ppb clothianidin i	2	0.89878
SINV+10ppb clothianidin	SINV+10ppb clothianidin j	2	0.808193
SINV+10ppb clothianidin	SINV+10ppb clothianidin k	2	0.604666
SINV+10ppb clothianidin	SINV+10ppb clothianidin l	2	0.575733
SINV	SINV only a	3	1
SINV	SINV only b	3	1
SINV	SINV only c	3	1
SINV	SINV only d	3	1
SINV	SINV only e	3	1
SINV	SINV only f	3	1
SINV	SINV only g	3	1
SINV	SINV only h	3	1
SINV	SINV only i	3	1
SINV	SINV only j	3	1
SINV	SINV only k	3	1
SINV	SINV only l	3	1
SINV+0.16 ppb thyme oil	SINV+0.16 ppb thyme oil a	3	1.00311
SINV+0.16 ppb thyme oil	SINV+0.16 ppb thyme oil b	3	1.06196
SINV+0.16 ppb thyme oil	SINV+0.16 ppb thyme oil c	3	0.98145
SINV+0.16 ppb thyme oil	SINV+0.16 ppb thyme oil d	3	1.22486
SINV+0.16 ppb thyme oil	SINV+0.16 ppb thyme oil e	3	1.34692
SINV+0.16 ppb thyme oil	SINV+0.16 ppb thyme oil f	3	1.3242
SINV+0.16 ppb thyme oil	SINV+0.16 ppb thyme oil g	3	1.12959
SINV+0.16 ppb thyme oil	SINV+0.16 ppb thyme oil h	3	1.06654
SINV+0.16 ppb thyme oil	SINV+0.16 ppb thyme oil i	3	1.15022
SINV+0.16 ppb thyme oil	SINV+0.16 ppb thyme oil j	3	1.22327
SINV+0.16 ppb thyme oil	SINV+0.16 ppb thyme oil k	3	1.28506
SINV+0.16 ppb thyme oil	SINV+0.16 ppb thyme oil l	3	1.2935
SINV+25ppm fumagillin	SINV+25ppm fumagillin a	3	0.797586
SINV+25ppm fumagillin	SINV+25ppm fumagillin b	3	0.828395
SINV+25ppm fumagillin	SINV+25ppm fumagillin c	3	0.773936
SINV+25ppm fumagillin	SINV+25ppm fumagillin d	3	0.756081
SINV+25ppm fumagillin	SINV+25ppm fumagillin e	3	0.752187
SINV+25ppm fumagillin	SINV+25ppm fumagillin f	3	0.782073
SINV+25ppm fumagillin	SINV+25ppm fumagillin g	3	0.79316
SINV+25ppm fumagillin	SINV+25ppm fumagillin h	3	0.749433
SINV+25ppm fumagillin	SINV+25ppm fumagillin i	3	0.755218
SINV+25ppm fumagillin	SINV+25ppm fumagillin j	3	0.719407
SINV+25ppm fumagillin	SINV+25ppm fumagillin k	3	0.732039
SINV+25ppm fumagillin	SINV+25ppm fumagillin l	3	0.749915
SINV+75ppm fumagillin	SINV+75ppm fumagillin a	3	0.3558
SINV+75ppm fumagillin	SINV+75ppm fumagillin b	3	0.731044
SINV+75ppm fumagillin	SINV+75ppm fumagillin c	3	0.679869
SINV+75ppm fumagillin	SINV+75ppm fumagillin d	3	0.691083
SINV+75ppm fumagillin	SINV+75ppm fumagillin e	3	0.800103
SINV+75ppm fumagillin	SINV+75ppm fumagillin f	3	0.825729
SINV+75ppm fumagillin	SINV+75ppm fumagillin g	3	0.717841
SINV+75ppm fumagillin	SINV+75ppm fumagillin h	3	0.686538
SINV+75ppm fumagillin	SINV+75ppm fumagillin i	3	0.779325
SINV+75ppm fumagillin	SINV+75ppm fumagillin j	3	0.799423
SINV+75ppm fumagillin	SINV+75ppm fumagillin k	3	0.973199
SINV+75ppm fumagillin	SINV+75ppm fumagillin l	3	0.956579
SINV+1ppb clothianidin	SINV+1ppb clothianidin a	3	0.731049
SINV+1ppb clothianidin	SINV+1ppb clothianidin b	3	0.782378
SINV+1ppb clothianidin	SINV+1ppb clothianidin c	3	0.847729
SINV+1ppb clothianidin	SINV+1ppb clothianidin d	3	0.987382
SINV+1ppb clothianidin	SINV+1ppb clothianidin e	3	0.998737
SINV+1ppb clothianidin	SINV+1ppb clothianidin f	3	1.04176
SINV+1ppb clothianidin	SINV+1ppb clothianidin g	3	0.88201
SINV+1ppb clothianidin	SINV+1ppb clothianidin h	3	0.83283
SINV+1ppb clothianidin	SINV+1ppb clothianidin i	3	0.890454
SINV+1ppb clothianidin	SINV+1ppb clothianidin j	3	0.896257
SINV+1ppb clothianidin	SINV+1ppb clothianidin k	3	0.92664
SINV+1ppb clothianidin	SINV+1ppb clothianidin l	3	0.99125
SINV+10ppb clothianidin	SINV+10ppb clothianidin a	3	0.741032
SINV+10ppb clothianidin	SINV+10ppb clothianidin b	3	0.735416
SINV+10ppb clothianidin	SINV+10ppb clothianidin c	3	0.818918
SINV+10ppb clothianidin	SINV+10ppb clothianidin d	3	0.911364
SINV+10ppb clothianidin	SINV+10ppb clothianidin e	3	0.915849
SINV+10ppb clothianidin	SINV+10ppb clothianidin f	3	0.932278
SINV+10ppb clothianidin	SINV+10ppb clothianidin g	3	0.787901
SINV+10ppb clothianidin	SINV+10ppb clothianidin h	3	0.926901
SINV+10ppb clothianidin	SINV+10ppb clothianidin i	3	0.985231
SINV+10ppb clothianidin	SINV+10ppb clothianidin j	3	0.938555
SINV+10ppb clothianidin	SINV+10ppb clothianidin k	3	1.04363

## Sheet: Table S10
Table S10- Mean honey bee ago2 expression in mock or virus-infected bees fed sucrose syrup containing 0.16 ppb thyme oil, 25 ppm fumagillin, 75 ppm fumagillin, 1 ppb clothianidin,
or 10 ppb clothianidin relative to mock or virus-infected bees fed sucrose syrup (pairwise comparisons using Wilcoxon rank sum test), data presented in Figure 3B
Mean fold change data were anlyzed by one-sided Wilcoxon Rank Sums test.
Comparisons were considered statistically significant if p < 0.05
Replicate 1
Treatment	mean ago2 fold change	p-value
mock+0.16 ppb thyme oil	1.14	0.0016
mock+25ppm fumagillin	0.71	0.00014
mock+75ppm fumagillin	0.71	0.00014
mock+1ppb clothianidin	0.83	0.0016
mock+10ppb clothianidin	0.72	0.00018
FHV+0.16 ppb thyme oil	1.43	0.00012
FHV+25ppm fumagillin	0.88	0.0019
FHV+75ppm fumagillin	0.83	0.00028
FHV+1ppb clothianidin	0.86	0.0026
FHV+10ppb clothianidin	0.92	0.0019
DWV+0.16 ppb thyme oil	1.27	0.017
DWV+25ppm fumagillin	0.85	0.0043
DWV+75ppm fumagillin	0.72	0.0002
DWV+1ppb clothianidin	0.47	0.00016
DWV+10ppb clothianidin	0.45	0.0002
SINV+0.16 ppb thyme oil	1.21	0.0235
SINV+25ppm fumagillin	0.5	0.0011
SINV+75ppm fumagillin	0.51	0.0011
SINV+1ppb clothianidin	0.46	0.0011
SINV+10ppb clothianidin	0.56	0.0011
Replicate 2
Treatment	mean ago2 fold change	p-value
mock+0.16 ppb thyme oil	1.85	6.8 x 10-5
mock+25ppm fumagillin	0.76	0.0167
mock+75ppm fumagillin	0.84	0.0002
mock+1ppb clothianidin	0.62	1.5 x 10-5
mock+10ppb clothianidin	0.56	6.8 x 10-5
FHV+0.16 ppb thyme oil	1.42	9.2 x 10-5
FHV+25ppm fumagillin	0.47	9.2 x 10-5
FHV+75ppm fumagillin	0.35	0.00011
FHV+1ppb clothianidin	0.93	0.08
FHV+10ppb clothianidin	0.47	0.00013
DWV+0.16 ppb thyme oil	1.62	0.0019
DWV+25ppm fumagillin	0.78	0.0019
DWV+75ppm fumagillin	0.58	0.00013
DWV+1ppb clothianidin	0.79	0.00043
DWV+10ppb clothianidin	0.68	0.00018
SINV+0.16 ppb thyme oil	1.65	9.2 x 10-5
SINV+25ppm fumagillin	1.01	1
SINV+75ppm fumagillin	0.86	0.014
SINV+1ppb clothianidin	0.7	9.2 x 10-5
SINV+10ppb clothianidin	0.82	0.0017
Replicate 3
Treatment	mean ago2 fold change	p-value
mock+0.16 ppb thyme oil	1.75	0.0002
mock+25ppm fumagillin	0.59	0.0002
mock+75ppm fumagillin	0.89	0.27
mock+1ppb clothianidin	0.69	0.0002
mock+10ppb clothianidin	0.81	0.0002
FHV+0.16 ppb thyme oil	1.23	0.0019
FHV+25ppm fumagillin	0.82	0.0029
FHV+75ppm fumagillin	0.69	0.00011
FHV+1ppb clothianidin	0.86	0.023
FHV+10ppb clothianidin	0.74	0.00011
DWV+0.16 ppb thyme oil	1.16	0.035
DWV+25ppm fumagillin	0.72	0.024
DWV+75ppm fumagillin	0.43	0.00012
DWV+1ppb clothianidin	0.81	0.00012
DWV+10ppb clothianidin	0.7	0.081
SINV+0.16 ppb thyme oil	1.17	0.0019
SINV+25ppm fumagillin	0.77	0.00011
SINV+75ppm fumagillin	0.75	0.00011
SINV+1ppb clothianidin	0.9	0.0019
SINV+10ppb clothianidin	0.89	0.0022

[truncated: 12 more sheets: Table S11, Table S12, Table S13, Table S14, Table S15, Table S16, Table S17, Table S18, Table S19, Table S20, Table S21, Table S22]
